# Supplementary material for: Density and Thermal Expansivity of Molten 2LiF-BeF2 (FLiBe): Measurements and Uncertainty Quantification
Source: J Chem Eng Data. 2022 Nov 15;67(12):3517–31. doi: 10.1021/acs.jced.2c00212 (PMC9743087; doi:10.1021/acs.jced.2c00212)
Supplement: Supplementary file 1 — je2c00212_si_001.xlsx [file je2c00212_si_001.xlsx]

## Sheet: 1 Density vs temp dataset
Supplementary material to journal manuscript:
Vidrio, Ricardo (2),(3); Mastromarino, Sara (1),(3); Still, Evan (1); Chapdelaine, Louis (2); Scarlat, Rauca O.*(1). Density and Thermal Expansivity of Molten 2LiF-BeF2 (FLiBe): Measurements and Uncertainty Quantification. Journal of Chemical and Engineering Data. 2022.
*corresponding author: scarlat@berkeley.edu; (1) Nuclear Engineering Department, University of California Berkeley, Berkeley, CA USA; (2) Department of Nuclear Engineering and Engineering Physics, University of Wisconsin –Madison, Madison WI USA; (3) contributed equally to the manuscript
Tab 1: Density vs, temperature measurements, dataset collected for this manuscript, and measurement error reported as standard uncertainty.
Run 0A						Run 1A						Run 1B						Run 1C
Temperature	±	Density	±	Density fit	Residual	Temperature	±	Density	±	Density fit	Residual	Temperature	±	Density	±	Density fit	Residual	Temperature	±	Density	±	Density fit	Residual
Celsius	Celsius	kg/m3	kg/m3	kg/m3	kg/m3	Celsius		kg/m3		kg/m3	kg/m3	Celsius	Celsius	kg/m3		kg/m3	kg/m3	Celsius	Celsius	kg/m3	kg/m3	kg/m3	kg/m3
				2241.50 ± 5.6 - 0.43 ± 0.0097 x T						2250.57 ± 11.96 - 0.43 ± 0.022 x T						2251.1 ± 12 - 0.43 ± 0.020 x T						2237.7 ± 7.7 - 0.399 ± 0.012 x T
461.4	3.4605	2043.43	3.47383	2043.1	0.332	466.52	4.647	2045.97	3.1	2049.97	-3.9964	446.933	18.752	2053.65	3.53136	2058.92	-5.26442	480.98	5.42456	2044.95	3.13491	2045.79	-0.835292
466	3.495	2041.34	3.47028	2041.12	0.22	491.39	4.85	2036.75	3.09	2039.27	-2.5223	451.833	18.7586	2051.46	3.52808	2056.81	-5.34922	516.895	5.60837	2029.78	3.11165	2031.46	-1.67821
470.9	3.53175	2039.09	3.46645	2039.01	0.077	501.3	4.903	2033.16	3.08	2035.01	-1.851	456.6	18.7652	2049.37	3.52486	2054.76	-5.38862	550.72	5.78762	2015.48	3.08974	2017.96	-2.47855
475.9	3.56925	2036.83	3.46261	2036.86	-0.033	511.2	5.036	2029.51	3.08	2030.75	-1.244	461.367	18.7718	2046.89	3.52199	2052.71	-5.81792	591.228	6.00935	1998.32	3.06343	2001.8	-3.47531
480.9	3.60675	2034.59	3.4588	2034.71	-0.123	570.94	5.518	2003.82	3.04	2005.07	-1.2458	506.467	18.8375	2030.48	3.49689	2033.32	-2.83799	619.117	6.16607	1994.09	3.05693	1990.67	3.41299
485.9	3.64425	2032.34	3.45498	2032.56	-0.223	630.43	6.009	1973.77	3.56	1979.49	-5.7151	538.967	18.8884	2019.58	3.48127	2019.34	0.2348	637.771	6.2726	1986.47	3.04526	1983.23	3.23998
490.9	3.68175	2030.26	3.45144	2030.41	-0.153	674.87	6.407	1957.75	3.69	1960.38	-2.6259	563.933	18.9296	2010.58	3.46859	2008.61	1.96983	657.284	6.38542	1979.01	3.03382	1975.44	3.56791
500.7	3.75525	2026.09	3.44435	2026.2	-0.109							588.867	18.9725	2000.76	3.45472	1997.89	2.87146	676.914	6.50027	1971.1	3.0217	1967.61	3.49052
510.9	3.83175	2021.91	3.43725	2021.81	0.097							613.767	19.017	1989.83	3.45773	1987.18	2.64963	696.621	6.61685	1962.26	3.00814	1959.75	2.50871
520.8	3.906	2017.9	3.43043	2017.56	0.344							716.267	19.2185	1940.9	3.66257	1943.11	-2.21001	716.382	6.73498	1953.1	2.99411	1951.86	1.24095
530.7	3.98025	2013.77	3.42341	2013.3	0.471							769.7	19.3348	1912.45	5.09461	1920.13	-7.67949	746.114	6.9149	1939.17	2.97274	1940	-0.834001
540.7	4.05525	2009.7	3.41649	2009	0.701							792.433	19.3866	1903.74	4.46842	1910.35	-6.61348	765.863	7.03578	1929.91	2.95855	1932.12	-2.2114
550.7	4.13025	2005.67	3.40964	2004.7	0.971							817.167	19.4445	1892.72	7.11405	1899.72	-6.99603	795.222	7.21735	1916.02	2.93726	1920.41	-4.38496
560.6	4.2045	2001.67	3.40284	2000.44	1.228
570.6	4.2795	1997.16	3.39517	1996.14	1.018
580.6	4.3545	1992.87	3.38788	1991.84	1.028
590.6	4.4295	1988.63	3.38067	1987.54	1.088
600.5	4.50375	1984.35	3.37339	1983.29	1.065
610.5	4.57875	1980.17	3.36629	1978.99	1.185
620.5	4.65375	1976.02	3.35923	1974.68	1.335
630.4	4.728	1971.89	3.35221	1970.43	1.462
640.4	4.803	1967.56	3.34485	1966.13	1.432
650.4	4.878	1963.08	3.33724	1961.83	1.252
660.3	4.95225	1958.55	3.32953	1957.57	0.979
670.3	5.02725	1953.74	3.32136	1953.27	0.469
680.3	5.10225	1948.56	3.31255	1948.97	-0.411
690.2	5.1765	1943.32	3.30364	1944.71	-1.394
700.2	5.2515	1938.9	3.29613	1940.41	-1.514
466.52	4.647	2045.97	3.1
491.39	4.85	2036.75	3.09
501.3	4.903	2033.16	3.08
511.2	5.036	2029.51	3.08
570.94	5.518	2003.82	3.04
630.43	6.009	1973.77	3.56
674.87	6.407	1957.75	3.69
446.933	18.752	2053.65	3.53136
451.833	18.7586	2051.46	3.52808
456.6	18.7652	2049.37	3.52486
461.367	18.7718	2046.89	3.52199
506.467	18.8375	2030.48	3.49689
538.967	18.8884	2019.58	3.48127
563.933	18.9296	2010.58	3.46859
588.867	18.9725	2000.76	3.45472
613.767	19.017	1989.83	3.45773
716.267	19.2185	1940.9	3.66257
769.7	19.3348	1912.45	5.09461
792.433	19.3866	1903.74	4.46842
817.167	19.4445	1892.72	7.11405
480.98	5.42456	2044.95	3.13491
516.895	5.60837	2029.78	3.11165
550.72	5.78762	2015.48	3.08974
591.228	6.00935	1998.32	3.06343
619.117	6.16607	1994.09	3.05693
637.771	6.2726	1986.47	3.04526
657.284	6.38542	1979.01	3.03382
676.914	6.50027	1971.1	3.0217
696.621	6.61685	1962.26	3.00814
716.382	6.73498	1953.1	2.99411
746.114	6.9149	1939.17	2.97274
765.863	7.03578	1929.91	2.95855
795.222	7.21735	1916.02	2.93726

## Sheet: 2 Raw Data vs time
Supplementary material to journal manuscript:
Vidrio, Ricardo (2),(3); Mastromarino, Sara (1),(3); Still, Evan (1); Chapdelaine, Louis (2); Scarlat, Rauca O.*(1). Density and Thermal Expansivity of Molten 2LiF-BeF2 (FLiBe): Measurements and Uncertainty Quantification. Journal of Chemical and Engineering Data. 2022.
*corresponding author: scarlat@berkeley.edu; (1) Nuclear Engineering Department, University of California Berkeley, Berkeley, CA USA; (2) Department of Nuclear Engineering and Engineering Physics, University of Wisconsin –Madison, Madison WI USA; (3) contributed equally to the manuscript
Tab 2: Time-dependent temperature and mass measurements recorded, and measurement error reported as standard uncertainty.
Run 1A					Run 1B					Run 1C					Run 1A			Run 1B							Run 1A					Run 1B					Run 1C			Run 1A			Run 1B			Run 1C
Time	Temperature	Mass	Mass error		Time	Temperature	Mass	Mass error		Time	Temperature	Mass	Mass error		Time (Hours)	Oven Thermocouple (Celsius)	FLiBe Temperature (Celsius)	Time (hour)	Oven Temperature (Celsius)	Error (Celsius)	FLiBe Temperature (Celsius)	Error (Celsius)			Lower TC (Celsius)	Mid TC (Celsius)	Topmost TC (Celsius)	Mean Temp (Celsius)		Lower TC (Celsius)	Mid TC (Celsius)	Topmost TC (Celsius)	Mean Temperature (Celsius)		Temperature (Celsius)			Bobber+ wire+hook	substract wire + hook = 1.2105 g		Bobber+ wire+hook	substract wire + hook = 1.2105 g		Bobber+ wire+hook	substract wire + hook = 1.2072 g
Hours	Celsius	grams	grams		Hours	Celsius	grams	grams		Hours	Celsius	grams	grams				average of multi-point probe				average of multi-point probe			Temp	552.9	563.4	579.1	565.133		509	506.7	505	506.9		617.3		Mass	Raw Mass (grams)	Bobber Mass (grams)		Raw Mass (grams)	Bobber Mass (grams)		Raw Mass (grams)	Bobber Mass (grams)
0.000277778	503.7	75.6331	0.15223		0.000277778	667.867	76.2253	0.15223		0.000277778	616.4	75.8882	0.15223		2	475 (4)	491 (5)	2	522	3.915	538.97	5.98706		raw	553	563	578.5	564.833		509.1	506.7	505.1	506.967		617.3		raw	76.7056	75.4951		76.8293	75.6188		77.01	75.8028		hook mass = 0.2790(1) g
0.000555556	503.633	75.6327	0.15223		0.000555556	667.867	76.2254	0.15223		0.000555556	616.6	75.8902	0.15223		3	485 (4)	501 (5)	3	547	4.1025	563.93	6.0562		data ->	552.3	561.4	575	562.9		509.2	506.8	505.3	507.1		617.3		data ->	76.7056	75.4951		76.8294	75.6189		77.01	75.8028		wire mass = 0.9350(1), 0.9282(1), 0.9268(1) g
0.000833333	503.6	75.6327	0.15223		0.000833333	667.9	76.2258	0.15223		0.000833333	616.7	75.8902	0.15223		4	495 (4)	511 (5)	4	572.3	4.29225	588.87	6.47205			551.8	559.6	570.8	560.733		509.3	507	505.4	507.233		617.3			76.7055	75.495		76.8296	75.6191		77.0104	75.8032			(after runs 1A, 1B, 1C)
0.00111	503.6	75.6327	0.15223		0.00111	667.9	76.2258	0.15223		0.00111	616.8	75.8902	0.15223		5	555 (4)	571 (6)	5	597	4.4775	613.77	6.34322			551.4	558	567.7	559.033		509.4	507.1	505.6	507.367		617.3			76.7055	75.495		76.8297	75.6192		77.0109	75.8037
0.00139	503.567	75.6325	0.15223		0.00139	667.9	76.2257	0.15223		0.00139	616.8	75.8908	0.15223		6	615(5)	630 (6)	6	700	5.25	716.27	6.9924			551.2	556.5	565.3	557.667		509.6	507.2	505.8	507.533		617.3			76.7055	75.495		76.8293	75.6188		77.012	75.8048
0.00167	503.5	75.6324	0.15223		0.00167	667.9	76.2256	0.15223		0.00167	616.9	75.8908	0.15223		7	660 (5)	675 (6)	7	754	5.655	769.7	7.13446			550.9	555.3	563.5	556.567		509.8	507.4	506	507.733		617.3			76.7054	75.4949		76.8293	75.6188		77.0124	75.8052
0.00194	503.5	75.6324	0.15223		0.00194	667.867	76.2256	0.15223		0.00194	617	75.8902	0.15223					8	777	5.8275	792.43	7.11295			550.8	554.3	562.3	555.8		509.9	507.6	506.2	507.9		617.4			76.7053	75.4948		76.8294	75.6189		77.0126	75.8054
0.00222	503.5	75.6324	0.15223		0.00222	667.9	76.2257	0.15223		0.00222	617	75.8904	0.15223												550.7	553.6	561.4	555.233		510.1	507.7	506.5	508.1		617.3			76.7052	75.4947		76.8294	75.6189		77.0131	75.8059
0.0025	503.467	75.6321	0.15223		0.0025	667.9	76.2258	0.15223		0.0025	617	75.8903	0.15223												550.7	553.6	561.4	555.233		510.3	508	506.7	508.333		617.4			76.7053	75.4948		76.8296	75.6191		77.0134	75.8062
0.00278	503.4	75.632	0.15223		0.00278	667.9	76.2258	0.15223		0.00278	617	75.8901	0.15223												550.7	553.1	560.7	554.833		510.3	508	506.7	508.333		617.4			76.7053	75.4948		76.8295	75.619		77.0137	75.8065
0.00306	503.4	75.6319	0.15223		0.00306	667.9	76.2259	0.15223		0.00306	617	75.8903	0.15223												550.7	552.6	560.3	554.533		510.6	508.2	507	508.6		617.3			76.7054	75.4949		76.8295	75.619		77.014	75.8068
0.00333	503.367	75.6319	0.15223		0.00333	667.9	76.2259	0.15223		0.00333	617.1	75.8904	0.15223												550.8	552.3	559.9	554.333		510.8	508.4	507.2	508.8		617.4			76.7056	75.4951		76.8294	75.6189		77.0142	75.807
0.00361	503.367	75.6319	0.15223		0.00361	667.867	76.2258	0.15223		0.00361	617.1	75.8909	0.15223												550.9	552.1	559.7	554.233		511.1	508.6	507.5	509.067		617.4			76.7056	75.4951		76.8291	75.6186		77.0145	75.8073
0.00389	503.3	75.6319	0.15223		0.00389	667.9	76.2258	0.15223		0.00389	617.1	75.8908	0.15223												551.1	551.9	559.5	554.167		511.3	508.9	507.8	509.333		617.4			76.7056	75.4951		76.8293	75.6188		77.0146	75.8074
0.00417	503.3	75.6318	0.15223		0.00417	667.867	76.2259	0.15223		0.00417	617.1	75.8901	0.15223												551.2	551.8	559.4	554.133		511.6	509.2	508.2	509.667		617.4			76.7055	75.495		76.8293	75.6188		77.015	75.8078
0.00444	503.267	75.6315	0.15223		0.00444	667.9	76.2261	0.15223		0.00444	617.1	75.8896	0.15223												551.4	551.7	559.4	554.167		511.8	509.4	508.5	509.9		617.4			76.7055	75.495		76.8293	75.6188		77.0152	75.808
0.00472	503.233	75.6314	0.15223		0.00472	667.867	76.2262	0.15223		0.00472	617.1	75.8898	0.15223												551.6	551.7	559.4	554.233		512.2	509.7	508.8	510.233		617.4			76.7054	75.4949		76.8293	75.6188		77.0152	75.808
0.005	503.2	75.6311	0.15223		0.005	667.9	76.2255	0.15223		0.005	617.1	75.8898	0.15223												551.7	551.7	559.4	554.267		512.5	510	509.2	510.567		617.4			76.7053	75.4948		76.83	75.6195		77.0153	75.8081
0.00528	503.167	75.6311	0.15223		0.00528	667.867	76.2253	0.15223		0.00528	617.2	75.8902	0.15223												551.9	551.7	559.4	554.333		512.8	510.4	509.5	510.9		617.4			76.7053	75.4948		76.8301	75.6196		77.0155	75.8083
0.00556	503.167	75.631	0.15223		0.00556	667.9	76.2254	0.15223		0.00556	617.2	75.89	0.15223												552	551.7	559.5	554.4		513.1	510.7	509.9	511.233		617.4			76.7053	75.4948		76.8301	75.6196		77.0152	75.808
0.00583	503.1	75.631	0.15223		0.00583	667.9	76.2259	0.15223		0.00583	617.2	75.8901	0.15223												552.1	551.8	559.5	554.467		513.4	511	510.3	511.567		617.4			76.7053	75.4948		76.8301	75.6196		77.0161	75.8089
0.00611	503.1	75.631	0.15223		0.00611	667.867	76.226	0.15223		0.00611	617.2	75.8905	0.15223												552.3	551.9	559.6	554.6		513.8	511.4	510.7	511.967		617.4			76.7053	75.4948		76.8301	75.6196		77.0166	75.8094
0.00639	503.1	75.6308	0.15223		0.00639	667.9	76.2264	0.15223		0.00639	617.2	75.8899	0.15223												552	552.2	560.2	554.8		514.1	511.7	511.1	512.3		617.4			76.705	75.4945		76.8301	75.6196		77.0166	75.8094
0.00667	503	75.6306	0.15223		0.00667	667.9	76.2266	0.15223		0.00667	617.2	75.8898	0.15223												551.6	553.2	563.5	556.1		514.5	512.1	511.5	512.7		617.4			76.705	75.4945		76.8301	75.6196		77.0167	75.8095
0.00694	503	75.6303	0.15223		0.00694	667.867	76.2265	0.15223		0.00694	617.2	75.89	0.15223												552.1	555.5	568.8	558.8		514.9	512.5	511.9	513.1		617.4			76.7052	75.4947		76.8302	75.6197		77.0173	75.8101
0.00722	503	75.6303	0.15223		0.00722	667.9	76.2265	0.15223		0.00722	617.2	75.89	0.15223												553.1	558.7	573.7	561.833		515.3	512.9	512.3	513.5		617.4			76.7053	75.4948		76.8305	75.62		77.018	75.8108
0.0075	502.967	75.6303	0.15223		0.0075	667.9	76.2265	0.15223		0.0075	617.2	75.8897	0.15223												553.1	558.7	573.7	561.833		515.3	512.9	512.3	513.5		617.4			76.7053	75.4948		76.8308	75.6203		77.0194	75.8122
0.00778	502.9	75.6303	0.15223		0.00778	667.9	76.2265	0.15223		0.00778	617.2	75.8898	0.15223												554.2	561.4	576.4	564		515.6	513.2	512.7	513.833		617.4			76.7053	75.4948		76.8308	75.6203		77.0197	75.8125
0.00806	502.9	75.6303	0.15223		0.00806	667.9	76.2269	0.15223		0.00806	617.2	75.8892	0.15223												554	561.7	575.9	563.867		516	513.6	513.2	514.267		617.4			76.7052	75.4947		76.8308	75.6203		77.0207	75.8135
0.00833	502.9	75.6303	0.15223		0.00833	667.9	76.2269	0.15223		0.00833	617.2	75.89	0.15223												554.1	561	573.2	562.767		516.4	514.1	513.6	514.7		617.4			76.7052	75.4947		76.8308	75.6203		77.0212	75.814
0.00861	502.9	75.6302	0.15223		0.00861	667.933	76.2269	0.15223		0.00861	617.2	75.8901	0.15223												554	560.2	570.8	561.667		516.8	514.5	514	515.1		617.4			76.7052	75.4947		76.8308	75.6203		77.0213	75.8141
0.00889	502.9	75.6301	0.15223		0.00889	667.933	76.2266	0.15223		0.00889	617.2	75.8895	0.15223												553.3	559	568.9	560.4		517.2	514.9	514.5	515.533		617.4			76.7053	75.4948		76.8311	75.6206		77.0215	75.8143
0.00917	502.8	75.63	0.15223		0.00917	667.933	76.2263	0.15223		0.00917	617.2	75.8893	0.15223												552.6	558.3	567.6	559.5		517.6	515.3	514.9	515.933		617.4			76.7053	75.4948		76.8312	75.6207		77.0214	75.8142
0.00944	502.8	75.63	0.15223		0.00944	667.933	76.2261	0.15223		0.00944	617.2	75.8896	0.15223												552.2	557.8	566.7	558.9		518.1	515.7	515.4	516.4		617.4			76.7053	75.4948		76.8315	75.621		77.0214	75.8142
0.00972	502.8	75.63	0.15223		0.00972	667.933	76.2258	0.15223		0.00972	617.2	75.8901	0.15223												552.1	557.6	566.7	558.8		518.5	516.2	515.9	516.867		617.4			76.7053	75.4948		76.8319	75.6214		77.0221	75.8149
0.01	502.7	75.6295	0.15223		0.01	667.933	76.226	0.15223		0.01	617.2	75.8899	0.15223												553.5	559.3	571.3	561.367		518.9	516.6	516.3	517.267		617.4			76.7053	75.4948		76.8319	75.6214		77.0226	75.8154
0.01028	502.7	75.6294	0.15223		0.01028	667.933	76.2267	0.15223		0.01028	617.2	75.8902	0.15223												556.3	563.3	575	564.867		519.3	517.1	516.8	517.733		617.5			76.7053	75.4948		76.8322	75.6217		77.0228	75.8156
0.01056	502.7	75.6294	0.15223		0.01056	667.933	76.2267	0.15223		0.01056	617.2	75.8906	0.15223												559	567.6	578.2	568.267		519.7	517.5	517.3	518.167		617.5			76.7053	75.4948		76.8323	75.6218		77.0231	75.8159
0.01083	502.667	75.6294	0.15223		0.01083	667.933	76.2267	0.15223		0.01083	617.2	75.8904	0.15223												559.5	568.9	579.9	569.433		520.2	517.9	517.7	518.6		617.5			76.7053	75.4948		76.8323	75.6218		77.0234	75.8162
0.01111	502.6	75.6294	0.15223		0.01111	667.933	76.2269	0.15223		0.01111	617.2	75.8903	0.15223												558.1	567.5	578.2	567.933		520.6	518.4	518.2	519.067		617.5			76.7052	75.4947		76.8322	75.6217		77.0236	75.8164
0.01139	502.6	75.6294	0.15223		0.01139	667.933	76.2268	0.15223		0.01139	617.2	75.8901	0.15223												557.4	565.5	574.9	565.933		521	518.9	518.7	519.533		617.5			76.7052	75.4947		76.8322	75.6217		77.0238	75.8166
0.01167	502.6	75.6294	0.15223		0.01167	667.933	76.2266	0.15223		0.01167	617.2	75.8902	0.15223												557	563.5	571.8	564.1		521.5	519.3	519.2	520		617.5			76.7052	75.4947		76.8321	75.6216		77.0235	75.8163
0.01194	502.5	75.6287	0.15223		0.01194	667.933	76.2265	0.15223		0.01194	617.2	75.8903	0.15223												556.7	561.8	569.3	562.6		521.9	519.8	519.6	520.433		617.5			76.7052	75.4947		76.8321	75.6216		77.0232	75.816
0.01222	502.5	75.6287	0.15223		0.01222	667.933	76.2266	0.15223		0.01222	617.2	75.8903	0.15223												556.6	560.5	567.6	561.567		522.3	520.2	520.1	520.867		617.5			76.7052	75.4947		76.8324	75.6219		77.0245	75.8173
0.0125	502.5	75.6286	0.15223		0.0125	667.967	76.2266	0.15223		0.0125	617.2	75.8903	0.15223												556.6	560.5	567.6	561.567		522.3	520.2	520.1	520.867		617.5			76.7051	75.4946		76.8325	75.622		77.0245	75.8173
0.01278	502.5	75.6286	0.15223		0.01278	667.933	76.2266	0.15223		0.01278	617.2	75.8906	0.15223												556.5	559.4	566.4	560.767		522.8	520.7	520.6	521.367		617.5			76.7051	75.4946		76.8324	75.6219		77.0247	75.8175
0.01306	502.4	75.6286	0.15223		0.01306	667.933	76.2262	0.15223		0.01306	617.3	75.8908	0.15223												556.4	558.7	565.5	560.2		523.2	521.2	521.1	521.833		617.5			76.705	75.4945		76.833	75.6225		77.025	75.8178
0.01333	502.4	75.6286	0.15223		0.01333	667.933	76.2263	0.15223		0.01333	617.3	75.8908	0.15223												556.3	558.1	564.9	559.767		523.6	521.6	521.6	522.267		617.5			76.705	75.4945		76.8329	75.6224		77.025	75.8178
0.01361	502.4	75.6281	0.15223		0.01361	667.933	76.2257	0.15223		0.01361	617.3	75.891	0.15223												556.3	557.6	564.4	559.433		524.1	522.1	522	522.733		617.5			76.705	75.4945		76.8328	75.6223		77.025	75.8178
0.01389	502.4	75.6279	0.15223		0.01389	667.933	76.2256	0.15223		0.01389	617.3	75.8916	0.15223												556.4	557.3	564.1	559.267		524.5	522.5	522.5	523.167		617.5			76.705	75.4945		76.8329	75.6224		77.0255	75.8183
0.01417	502.3	75.6278	0.15223		0.01417	667.933	76.2256	0.15223		0.01417	617.3	75.8916	0.15223												556.5	557.1	563.8	559.133		524.9	523	523	523.633		617.5			76.705	75.4945		76.8333	75.6228		77.0259	75.8187
0.01444	502.3	75.6278	0.15223		0.01444	667.933	76.2256	0.15223		0.01444	617.3	75.8915	0.15223												556.6	556.9	563.6	559.033		525.3	523.4	523.4	524.033		617.5			76.705	75.4945		76.8337	75.6232		77.026	75.8188
0.01472	502.3	75.6279	0.15223		0.01472	667.933	76.2255	0.15223		0.01472	617.3	75.8916	0.15223												556.7	556.8	563.5	559		525.7	523.9	523.9	524.5		617.5			76.7049	75.4944		76.834	75.6235		77.0262	75.819
0.015	502.267	75.6279	0.15223		0.015	667.933	76.2254	0.15223		0.015	617.3	75.8917	0.15223												556.8	556.7	563.5	559		526.1	524.3	524.3	524.9		617.5			76.7049	75.4944		76.8341	75.6236		77.0264	75.8192
0.01528	502.2	75.6278	0.15223		0.01528	667.933	76.226	0.15223		0.01528	617.3	75.8912	0.15223												556.9	556.7	563.5	559.033		526.6	524.8	524.8	525.4		617.5			76.7049	75.4944		76.8344	75.6239		77.0267	75.8195
0.01556	502.2	75.6276	0.15223		0.01556	667.933	76.2258	0.15223		0.01556	617.3	75.8909	0.15223												557.1	556.8	563.5	559.133		527	525.2	525.2	525.8		617.5			76.7049	75.4944		76.8346	75.6241		77.0275	75.8203
0.01583	502.2	75.6276	0.15223		0.01583	667.933	76.2255	0.15223		0.01583	617.3	75.8911	0.15223												557.2	556.8	563.5	559.167		527.3	525.6	525.7	526.2		617.5			76.705	75.4945		76.8345	75.624		77.0279	75.8207
0.01611	502.1	75.6275	0.15223		0.01611	667.933	76.2254	0.15223		0.01611	617.3	75.891	0.15223												557.3	556.9	563.6	559.267		527.7	526	526.1	526.6		617.5			76.705	75.4945		76.8345	75.624		77.0281	75.8209
0.01639	502.1	75.627	0.15223		0.01639	667.933	76.2256	0.15223		0.01639	617.3	75.891	0.15223												557.4	556.9	563.6	559.3		528.1	526.5	526.5	527.033		617.5			76.7048	75.4943		76.8353	75.6248		77.0282	75.821
0.01667	502.1	75.627	0.15223		0.01667	667.933	76.2258	0.15223		0.01667	617.3	75.8913	0.15223												557.5	557	563.7	559.4		528.5	526.9	526.9	527.433		617.5			76.7048	75.4943		76.8354	75.6249		77.0284	75.8212
0.01694	502.033	75.627	0.15223		0.01694	667.933	76.2256	0.15223		0.01694	617.3	75.892	0.15223												557.6	557.2	563.8	559.533		528.9	527.3	527.3	527.833		617.5			76.7049	75.4944		76.8361	75.6256		77.0286	75.8214
0.01722	502	75.627	0.15223		0.01722	667.933	76.2258	0.15223		0.01722	617.3	75.8921	0.15223												557.6	557.2	563.8	559.533		529.2	527.7	527.7	528.2		617.5			76.705	75.4945		76.8362	75.6257		77.0287	75.8215
0.0175	502	75.6269	0.15223		0.0175	667.933	76.2257	0.15223		0.0175	617.3	75.8921	0.15223												557.8	557.3	563.9	559.667		529.2	527.7	527.7	528.2		617.5			76.7052	75.4947		76.8364	75.6259		77.0287	75.8215
0.01778	502	75.6268	0.15223		0.01778	667.933	76.2263	0.15223		0.01778	617.3	75.8916	0.15223												557.9	557.4	564	559.767		529.6	528.1	528.1	528.6		617.6			76.7052	75.4947		76.8363	75.6258		77.0287	75.8215
0.01806	501.9	75.6264	0.15223		0.01806	667.933	76.2263	0.15223		0.01806	617.3	75.8918	0.15223												558	557.5	564.1	559.867		529.9	528.5	528.5	528.967		617.6			76.7052	75.4947		76.8367	75.6262		77.0286	75.8214
0.01833	501.9	75.6265	0.15223		0.01833	667.933	76.2265	0.15223		0.01833	617.3	75.892	0.15223												558.1	557.6	564.2	559.967		530.3	528.8	528.9	529.333		617.6			76.7052	75.4947		76.8371	75.6266		77.0294	75.8222
0.01861	501.9	75.6262	0.15223		0.01861	667.933	76.2265	0.15223		0.01861	617.3	75.8923	0.15223												558.2	557.7	564.3	560.067		530.6	529.2	529.3	529.7		617.6			76.7052	75.4947		76.8374	75.6269		77.0302	75.823
0.01889	501.9	75.626	0.15223		0.01889	667.933	76.2265	0.15223		0.01889	617.3	75.8922	0.15223												558.3	557.8	564.4	560.167		530.9	529.6	529.6	530.033		617.6			76.7052	75.4947		76.8376	75.6271		77.0302	75.823
0.01917	501.833	75.6261	0.15223		0.01917	667.933	76.2264	0.15223		0.01917	617.3	75.8922	0.15223												558.4	557.9	564.5	560.267		531.2	529.9	529.9	530.333		617.6			76.7052	75.4947		76.8376	75.6271		77.0301	75.8229
0.01944	501.8	75.6261	0.15223		0.01944	667.933	76.2268	0.15223		0.01944	617.3	75.8921	0.15223												558.6	558.1	564.6	560.433		531.6	530.3	530.3	530.733		617.6			76.7052	75.4947		76.8379	75.6274		77.0316	75.8244
0.01972	501.8	75.626	0.15223		0.01972	667.933	76.2269	0.15223		0.01972	617.3	75.8918	0.15223												558.7	558.2	564.7	560.533		531.9	530.6	530.6	531.033		617.6			76.7052	75.4947		76.8384	75.6279		77.0316	75.8244
0.02	501.8	75.626	0.15223		0.02	667.933	76.2268	0.15223		0.02	617.3	75.8921	0.15223												558.8	558.3	564.8	560.633		532.2	530.9	530.9	531.333		617.6			76.7051	75.4946		76.839	75.6285		77.031	75.8238
0.02028	501.7	75.626	0.15223		0.02028	667.933	76.2262	0.15223		0.02028	617.3	75.8921	0.15223												559	558.4	564.9	560.767		532.4	531.2	531.2	531.6		617.6			76.7049	75.4944		76.8391	75.6286		77.0311	75.8239
0.02056	501.7	75.626	0.15223		0.02056	667.933	76.2263	0.15223		0.02056	617.4	75.8924	0.15223												559.2	558.5	565	560.9		532.7	531.5	531.5	531.9		617.6			76.705	75.4945		76.8391	75.6286		77.0309	75.8237
0.02083	501.7	75.6254	0.15223		0.02083	667.933	76.2261	0.15223		0.02083	617.3	75.8919	0.15223												559.3	558.7	565.1	561.033		533	531.8	531.8	532.2		617.6			76.705	75.4945		76.8395	75.629		77.031	75.8238
0.02111	501.633	75.6253	0.15223		0.02111	667.933	76.2262	0.15223		0.02111	617.4	75.8919	0.15223												559.5	558.8	565.2	561.167		533.2	532.1	532.1	532.467		617.6			76.7049	75.4944		76.8395	75.629		77.0308	75.8236
0.02139	501.6	75.6253	0.15223		0.02139	667.933	76.2268	0.15223		0.02139	617.4	75.8917	0.15223												559.7	559	565.3	561.333		533.4	532.4	532.4	532.733		617.6			76.7049	75.4944		76.8395	75.629		77.0315	75.8243
0.02167	501.6	75.6254	0.15223		0.02167	667.933	76.2266	0.15223		0.02167	617.3	75.8918	0.15223												559.8	559.1	565.4	561.433		533.7	532.7	532.6	533		617.6			76.7048	75.4943		76.84	75.6295		77.0315	75.8243
0.02194	501.6	75.6254	0.15223		0.02194	667.933	76.2266	0.15223		0.02194	617.4	75.8919	0.15223												560.1	559.3	565.5	561.633		533.9	532.9	532.8	533.2		617.6			76.7048	75.4943		76.84	75.6295		77.0324	75.8252
0.02222	501.5	75.6251	0.15223		0.02222	667.933	76.2269	0.15223		0.02222	617.4	75.891	0.15223												560.1	559.3	565.5	561.633		533.9	532.9	532.8	533.2		617.6			76.7049	75.4944		76.8401	75.6296		77.0333	75.8261
0.0225	501.5	75.6251	0.15223		0.0225	667.933	76.2267	0.15223		0.0225	617.4	75.8915	0.15223												560.2	559.4	565.6	561.733		534.1	533.1	533.1	533.433		617.6			76.705	75.4945		76.8405	75.63		77.0333	75.8261
0.02278	501.5	75.625	0.15223		0.02278	667.933	76.2264	0.15223		0.02278	617.4	75.8921	0.15223												560.4	559.5	565.7	561.867		534.3	533.4	533.3	533.667		617.6			76.7051	75.4946		76.8408	75.6303		77.0331	75.8259
0.02306	501.433	75.625	0.15223		0.02306	667.967	76.2265	0.15223		0.02306	617.4	75.8923	0.15223												560.6	559.7	565.8	562.033		534.5	533.6	533.5	533.867		617.6			76.705	75.4945		76.8412	75.6307		77.0337	75.8265
0.02333	501.433	75.6244	0.15223		0.02333	667.933	76.227	0.15223		0.02333	617.4	75.8924	0.15223												560.9	559.8	566	562.233		534.7	533.8	533.7	534.067		617.6			76.705	75.4945		76.8414	75.6309		77.0342	75.827
0.02361	501.4	75.6245	0.15223		0.02361	667.933	76.2273	0.15223		0.02361	617.4	75.8924	0.15223												561.1	560	566.1	562.4		534.8	534	533.9	534.233		617.6			76.7049	75.4944		76.8413	75.6308		77.0343	75.8271
0.02389	501.4	75.6245	0.15223		0.02389	667.933	76.2274	0.15223		0.02389	617.4	75.8923	0.15223												561.3	560.1	566.2	562.533		535	534.2	534.1	534.433		617.6			76.7049	75.4944		76.8421	75.6316		77.0343	75.8271
0.02417	501.4	75.6244	0.15223		0.02417	667.933	76.2275	0.15223		0.02417	617.4	75.892	0.15223												561.5	560.2	566.3	562.667		535.2	534.4	534.2	534.6		617.6			76.705	75.4945		76.8423	75.6318		77.0344	75.8272
0.02444	501.333	75.6242	0.15223		0.02444	667.967	76.227	0.15223		0.02444	617.4	75.8923	0.15223												561.7	560.4	566.4	562.833		535.3	534.6	534.4	534.767		617.6			76.705	75.4945		76.8425	75.632		77.0349	75.8277
0.02472	501.3	75.6242	0.15223		0.02472	667.933	76.2269	0.15223		0.02472	617.4	75.8923	0.15223												561.8	560.5	566.5	562.933		535.4	534.7	534.6	534.9		617.7			76.705	75.4945		76.8424	75.6319		77.035	75.8278
0.025	501.3	75.6242	0.15223		0.025	667.967	76.2265	0.15223		0.025	617.4	75.8926	0.15223												562	560.7	566.6	563.1		535.6	534.9	534.7	535.067		617.7			76.7046	75.4941		76.8431	75.6326		77.0353	75.8281
0.02528	501.233	75.6239	0.15223		0.02528	667.933	76.2264	0.15223		0.02528	617.4	75.8924	0.15223												562.1	560.8	566.7	563.2		535.7	535	534.8	535.167		617.7			76.7045	75.494		76.8432	75.6327		77.0354	75.8282
0.02556	501.2	75.6239	0.15223		0.02556	667.933	76.2266	0.15223		0.02556	617.4	75.8919	0.15223												562.2	560.9	566.8	563.3		535.8	535.2	535	535.333		617.7			76.7045	75.494		76.8432	75.6327		77.0357	75.8285
0.02583	501.2	75.624	0.15223		0.02583	667.933	76.2265	0.15223		0.02583	617.4	75.8919	0.15223												562.3	561.1	566.9	563.433		535.9	535.3	535.1	535.433		617.7			76.7046	75.4941		76.8433	75.6328		77.036	75.8288
0.02611	501.2	75.624	0.15223		0.02611	667.933	76.2266	0.15223		0.02611	617.4	75.8919	0.15223												562.4	561.2	567.1	563.567		536	535.4	535.2	535.533		617.7			76.7047	75.4942		76.8439	75.6334		77.0363	75.8291
0.02639	501.133	75.6235	0.15223		0.02639	667.933	76.2266	0.15223		0.02639	617.4	75.8916	0.15223												562.5	561.3	567.2	563.667		536.1	535.5	535.3	535.633		617.7			76.7047	75.4942		76.8439	75.6334		77.0365	75.8293
0.02667	501.1	75.6234	0.15223		0.02667	667.933	76.2265	0.15223		0.02667	617.4	75.8917	0.15223												562.6	561.5	567.3	563.8		536.2	535.6	535.4	535.733		617.7			76.7044	75.4939		76.8439	75.6334		77.0367	75.8295
0.02694	501.1	75.6231	0.15223		0.02694	667.933	76.2271	0.15223		0.02694	617.4	75.8916	0.15223												562.7	561.6	567.4	563.9		536.2	535.7	535.5	535.8		617.7			76.7044	75.4939		76.8439	75.6334		77.0368	75.8296
0.02722	501.033	75.6231	0.15223		0.02722	667.933	76.2273	0.15223		0.02722	617.4	75.8909	0.15223												562.7	561.6	567.4	563.9		536.2	535.7	535.5	535.8		617.7			76.7043	75.4938		76.8442	75.6337		77.0369	75.8297
0.0275	501	75.6231	0.15223		0.0275	667.967	76.2269	0.15223		0.0275	617.4	75.8916	0.15223												562.8	561.7	567.5	564		536.3	535.8	535.5	535.867		617.7			76.7044	75.4939		76.8442	75.6337		77.0369	75.8297
0.02778	501	75.6231	0.15223		0.02778	667.967	76.2269	0.15223		0.02778	617.4	75.8918	0.15223												562.9	561.8	567.6	564.1		536.4	535.9	535.6	535.967		617.7			76.7046	75.4941		76.8443	75.6338		77.0363	75.8291
0.02806	501	75.623	0.15223		0.02806	667.933	76.227	0.15223		0.02806	617.4	75.8915	0.15223												563	562	567.7	564.233		536.4	536	535.7	536.033		617.7			76.7047	75.4942		76.8446	75.6341		77.0372	75.83
0.02833	501	75.623	0.15223		0.02833	667.933	76.2273	0.15223		0.02833	617.4	75.8915	0.15223												563.1	562.1	567.8	564.333		536.5	536.1	535.8	536.133		617.7			76.7046	75.4941		76.845	75.6345		77.0376	75.8304
0.02861	500.933	75.6228	0.15223		0.02861	667.967	76.2275	0.15223		0.02861	617.4	75.8915	0.15223												563.2	562.2	567.9	564.433		536.5	536.1	535.8	536.133		617.7			76.7046	75.4941		76.845	75.6345		77.0378	75.8306
0.02889	500.9	75.6224	0.15223		0.02889	667.967	76.2274	0.15223		0.02889	617.5	75.8908	0.15223												563.3	562.3	568	564.533		536.6	536.2	535.9	536.233		617.7			76.7046	75.4941		76.8453	75.6348		77.038	75.8308
0.02917	500.9	75.6225	0.15223		0.02917	667.967	76.2271	0.15223		0.02917	617.5	75.891	0.15223												563.4	562.4	568.1	564.633		536.6	536.3	535.9	536.267		617.7			76.7046	75.4941		76.8452	75.6347		77.038	75.8308
0.02944	500.867	75.6226	0.15223		0.02944	667.967	76.227	0.15223		0.02944	617.5	75.8911	0.15223												563.5	562.6	568.3	564.8		536.7	536.3	536	536.333		617.7			76.7046	75.4941		76.8454	75.6349		77.038	75.8308
0.02972	500.833	75.6225	0.15223		0.02972	667.933	76.227	0.15223		0.02972	617.5	75.8911	0.15223												563.7	562.7	568.4	564.933		536.7	536.4	536	536.367		617.7			76.7046	75.4941		76.8455	75.635		77.038	75.8308
0.03	500.8	75.6223	0.15223		0.03	667.967	76.2266	0.15223		0.03	617.5	75.8912	0.15223												563.8	562.8	568.5	565.033		536.8	536.4	536.1	536.433		617.7			76.7046	75.4941		76.8458	75.6353		77.0386	75.8314
0.03028	500.8	75.6222	0.15223		0.03028	668	76.2274	0.15223		0.03028	617.5	75.8906	0.15223												563.9	562.9	568.6	565.133		536.8	536.5	536.1	536.467		617.7			76.7046	75.4941		76.8457	75.6352		77.0385	75.8313
0.03056	500.733	75.6221	0.15223		0.03056	668	76.2273	0.15223		0.03056	617.5	75.8909	0.15223												564	563	568.7	565.233		536.8	536.5	536.2	536.5		617.7			76.7046	75.4941		76.8462	75.6357		77.0386	75.8314
0.03083	500.7	75.6221	0.15223		0.03083	668	76.2271	0.15223		0.03083	617.5	75.8905	0.15223												564.1	563.1	568.8	565.333		536.9	536.6	536.2	536.567		617.7			76.7047	75.4942		76.8464	75.6359		77.0391	75.8319
0.03111	500.7	75.6219	0.15223		0.03111	667.967	76.2269	0.15223		0.03111	617.5	75.8911	0.15223												564.2	563.2	569	565.467		536.9	536.6	536.2	536.567		617.7			76.7047	75.4942		76.8466	75.6361		77.0393	75.8321
0.03139	500.633	75.6216	0.15223		0.03139	668	76.2264	0.15223		0.03139	617.5	75.8909	0.15223												564.3	563.4	569.1	565.6		536.9	536.6	536.3	536.6		617.7			76.7047	75.4942		76.8467	75.6362		77.0394	75.8322
0.03167	500.6	75.6215	0.15223		0.03167	668	76.2267	0.15223		0.03167	617.5	75.8907	0.15223												564.4	563.5	569.2	565.7		536.9	536.7	536.3	536.633		617.7			76.7047	75.4942		76.8469	75.6364		77.0397	75.8325
0.03194	500.6	75.6214	0.15223		0.03194	667.967	76.2269	0.15223		0.03194	617.5	75.8908	0.15223												564.4	563.5	569.2	565.7		537	536.7	536.3	536.667		617.7			76.7046	75.4941		76.8471	75.6366		77.0397	75.8325
0.03222	500.6	75.6213	0.15223		0.03222	668	76.2271	0.15223		0.03222	617.5	75.891	0.15223												564.5	563.6	569.3	565.8		537	536.7	536.3	536.667		617.8			76.7046	75.4941		76.8471	75.6366		77.0388	75.8316
0.0325	500.533	75.6213	0.15223		0.0325	668	76.2272	0.15223		0.0325	617.5	75.8909	0.15223												564.7	563.8	569.4	565.967		537	536.7	536.4	536.7		617.8			76.7046	75.4941		76.8471	75.6366		77.0388	75.8316
0.03278	500.5	75.6212	0.15223		0.03278	668	76.2274	0.15223		0.03278	617.5	75.891	0.15223												564.8	563.9	569.5	566.067		537	536.7	536.4	536.7		617.8			76.7046	75.4941		76.8472	75.6367		77.0388	75.8316
0.03306	500.5	75.6212	0.15223		0.03306	667.967	76.2274	0.15223		0.03306	617.5	75.8915	0.15223												564.9	564	569.6	566.167		537	536.8	536.4	536.733		617.8			76.7047	75.4942		76.8473	75.6368		77.0392	75.832
0.03333	500.5	75.6211	0.15223		0.03333	668	76.2274	0.15223		0.03333	617.5	75.8911	0.15223												565.1	564.2	569.7	566.333		537	536.8	536.4	536.733		617.8			76.7047	75.4942		76.8476	75.6371		77.0392	75.832
0.03361	500.467	75.621	0.15223		0.03361	668	76.2273	0.15223		0.03361	617.5	75.8909	0.15223												565.2	564.3	569.8	566.433		537	536.8	536.4	536.733		617.8			76.7044	75.4939		76.8476	75.6371		77.0401	75.8329
0.03389	500.433	75.6209	0.15223		0.03389	668	76.2273	0.15223		0.03389	617.5	75.891	0.15223												565.3	564.4	569.9	566.533		537	536.8	536.4	536.733		617.8			76.7044	75.4939		76.8478	75.6373		77.0403	75.8331
0.03417	500.4	75.6206	0.15223		0.03417	668	76.2277	0.15223		0.03417	617.5	75.891	0.15223												565.5	564.5	570	566.667		537	536.8	536.5	536.767		617.8			76.7045	75.494		76.8479	75.6374		77.0396	75.8324
0.03444	500.4	75.6207	0.15223		0.03444	667.933	76.2278	0.15223		0.03444	617.5	75.8918	0.15223												565.6	564.7	570.1	566.8		537	536.8	536.5	536.767		617.8			76.7043	75.4938		76.848	75.6375		77.0396	75.8324
0.03472	500.333	75.6206	0.15223		0.03472	668	76.2278	0.15223		0.03472	617.5	75.8918	0.15223												565.8	564.8	570.2	566.933		537.1	536.8	536.5	536.8		617.8			76.7044	75.4939		76.8482	75.6377		77.0398	75.8326
0.035	500.3	75.6203	0.15223		0.035	668	76.2279	0.15223		0.035	617.5	75.8918	0.15223												565.9	564.9	570.3	567.033		537.1	536.9	536.5	536.833		617.8			76.7045	75.494		76.8483	75.6378		77.0408	75.8336
0.03528	500.3	75.62	0.15223		0.03528	668	76.2281	0.15223		0.03528	617.5	75.8921	0.15223												566	565	570.4	567.133		537.1	536.9	536.5	536.833		617.8			76.7044	75.4939		76.8483	75.6378		77.0411	75.8339
0.03556	500.267	75.6199	0.15223		0.03556	668	76.2281	0.15223		0.03556	617.5	75.8923	0.15223												566.2	565.1	570.5	567.267		537.1	536.9	536.5	536.833		617.8			76.7044	75.4939		76.8487	75.6382		77.0409	75.8337
0.03583	500.233	75.6199	0.15223		0.03583	668	76.228	0.15223		0.03583	617.5	75.8917	0.15223												566.3	565.3	570.6	567.4		537.1	536.9	536.5	536.833		617.8			76.7045	75.494		76.8486	75.6381		77.0414	75.8342
0.03611	500.2	75.6199	0.15223		0.03611	668	76.2279	0.15223		0.03611	617.5	75.8917	0.15223												566.4	565.4	570.7	567.5		537.1	536.9	536.5	536.833		617.8			76.7045	75.494		76.8484	75.6379		77.0415	75.8343
0.03639	500.2	75.62	0.15223		0.03639	668	76.2279	0.15223		0.03639	617.6	75.8923	0.15223												566.5	565.5	570.8	567.6		537.1	536.9	536.5	536.833		617.8			76.7043	75.4938		76.8485	75.638		77.042	75.8348
0.03667	500.133	75.6195	0.15223		0.03667	668	76.228	0.15223		0.03667	617.6	75.8924	0.15223												566.7	565.7	570.9	567.767		537.1	536.9	536.5	536.833		617.8			76.7043	75.4938		76.8488	75.6383		77.0421	75.8349
0.03694	500.1	75.6196	0.15223		0.03694	668	76.2281	0.15223		0.03694	617.6	75.8924	0.15223												566.7	565.7	570.9	567.767		537.1	536.9	536.5	536.833		617.8			76.7043	75.4938		76.8489	75.6384		77.0422	75.835
0.03722	500.1	75.6197	0.15223		0.03722	668	76.228	0.15223		0.03722	617.6	75.8926	0.15223												566.8	565.8	571	567.867		537.1	536.9	536.5	536.833		617.8			76.7043	75.4938		76.8494	75.6389		77.0423	75.8351
0.0375	500.033	75.6196	0.15223		0.0375	668	76.228	0.15223		0.0375	617.6	75.8927	0.15223												566.9	565.9	571.1	567.967		537.1	536.9	536.5	536.833		617.8			76.7043	75.4938		76.8496	75.6391		77.0419	75.8347
0.03778	500.033	75.6197	0.15223		0.03778	668	76.228	0.15223		0.03778	617.6	75.8927	0.15223												567	566	571.2	568.067		537.1	536.9	536.5	536.833		617.8			76.7045	75.494		76.8496	75.6391		77.0424	75.8352
0.03806	500.033	75.6197	0.15223		0.03806	667.967	76.2279	0.15223		0.03806	617.6	75.8917	0.15223												567.1	566.1	571.3	568.167		537.1	536.9	536.5	536.833		617.8			76.7046	75.4941		76.8496	75.6391		77.0421	75.8349
0.03833	500	75.6194	0.15223		0.03833	668	76.2281	0.15223		0.03833	617.6	75.8922	0.15223												567.3	566.2	571.4	568.3		537.1	536.9	536.5	536.833		617.8			76.7045	75.494		76.8496	75.6391		77.0415	75.8343
0.03861	500	75.6191	0.15223		0.03861	668	76.2282	0.15223		0.03861	617.6	75.8922	0.15223												567.4	566.4	571.5	568.433		537.1	536.9	536.5	536.833		617.8			76.7045	75.494		76.8497	75.6392		77.0418	75.8346
0.03889	499.933	75.619	0.15223		0.03889	668	76.228	0.15223		0.03889	617.6	75.8921	0.15223												567.5	566.5	571.6	568.533		537	536.9	536.4	536.767		617.9			76.7046	75.4941		76.8499	75.6394		77.0421	75.8349
0.03917	499.9	75.6189	0.15223		0.03917	668	76.2277	0.15223		0.03917	617.6	75.8919	0.15223												567.6	566.6	571.7	568.633		537	536.9	536.4	536.767		617.8			76.7047	75.4942		76.85	75.6395		77.0423	75.8351
0.03944	499.9	75.6188	0.15223		0.03944	668	76.2278	0.15223		0.03944	617.6	75.8921	0.15223												567.7	566.7	571.8	568.733		537	536.8	536.4	536.733		617.8			76.7047	75.4942		76.85	75.6395		77.0427	75.8355
0.03972	499.867	75.6187	0.15223		0.03972	668	76.2279	0.15223		0.03972	617.6	75.8924	0.15223												567.8	566.8	572	568.867		537	536.8	536.4	536.733		617.8			76.7047	75.4942		76.8505	75.64		77.0423	75.8351
0.04	499.833	75.6187	0.15223		0.04	667.967	76.2273	0.15223		0.04	617.6	75.892	0.15223												568	566.9	572	568.967		537	536.8	536.4	536.733		617.9			76.7047	75.4942		76.8505	75.64		77.043	75.8358
0.04028	499.8	75.6187	0.15223		0.04028	668	76.2272	0.15223		0.04028	617.6	75.8917	0.15223												568.1	567	572.2	569.1		537	536.8	536.4	536.733		617.9			76.7047	75.4942		76.8505	75.64		77.0435	75.8363
0.04056	499.8	75.6187	0.15223		0.04056	668	76.2274	0.15223		0.04056	617.6	75.8917	0.15223												568.2	567.2	572.3	569.233		537	536.8	536.4	536.733		617.9			76.7047	75.4942		76.8505	75.64		77.0438	75.8366
0.04083	499.767	75.6183	0.15223		0.04083	668	76.2275	0.15223		0.04083	617.6	75.8918	0.15223												568.3	567.2	572.4	569.3		537	536.8	536.4	536.733		617.9			76.7046	75.4941		76.8506	75.6401		77.0445	75.8373
0.04111	499.733	75.618	0.15223		0.04111	668	76.2276	0.15223		0.04111	617.6	75.8913	0.15223												568.5	567.4	572.5	569.467		537	536.8	536.4	536.733		617.9			76.7045	75.494		76.8507	75.6402		77.0448	75.8376
0.04139	499.7	75.6178	0.15223		0.04139	668	76.2278	0.15223		0.04139	617.6	75.8914	0.15223												568.6	567.5	572.6	569.567		537	536.8	536.3	536.7		617.9			76.7045	75.494		76.8507	75.6402		77.0448	75.8376
0.04167	499.7	75.6179	0.15223		0.04167	668	76.2278	0.15223		0.04167	617.6	75.892	0.15223												568.7	567.6	572.7	569.667		536.9	536.8	536.3	536.667		617.9			76.7045	75.494		76.8506	75.6401		77.0445	75.8373
0.04194	499.667	75.618	0.15223		0.04194	668	76.2272	0.15223		0.04194	617.6	75.8921	0.15223												568.7	567.6	572.7	569.667		536.9	536.8	536.3	536.667		617.9			76.7045	75.494		76.8511	75.6406		77.0447	75.8375
0.04222	499.6	75.618	0.15223		0.04222	668	76.2274	0.15223		0.04222	617.6	75.892	0.15223												568.8	567.7	572.8	569.767		536.9	536.7	536.3	536.633		617.9			76.7045	75.494		76.8508	75.6403		77.0447	75.8375
0.0425	499.6	75.6179	0.15223		0.0425	668	76.228	0.15223		0.0425	617.6	75.8919	0.15223												569	567.8	572.9	569.9		536.9	536.7	536.3	536.633		617.9			76.7045	75.494		76.8508	75.6403		77.0455	75.8383
0.04278	499.567	75.6179	0.15223		0.04278	668	76.2282	0.15223		0.04278	617.6	75.8916	0.15223												569.1	567.9	573	570		536.9	536.7	536.3	536.633		617.9			76.7046	75.4941		76.8511	75.6406		77.0458	75.8386
0.04306	499.567	75.6178	0.15223		0.04306	668	76.2281	0.15223		0.04306	617.6	75.8917	0.15223												569.2	568.1	573.1	570.133		536.9	536.7	536.2	536.6		617.9			76.7046	75.4941		76.8513	75.6408		77.0451	75.8379
0.04333	499.533	75.6177	0.15223		0.04333	668	76.2281	0.15223		0.04333	617.7	75.8922	0.15223												569.3	568.2	573.2	570.233		536.9	536.7	536.2	536.6		617.9			76.7046	75.4941		76.8514	75.6409		77.045	75.8378
0.04361	499.5	75.6176	0.15223		0.04361	668	76.2283	0.15223		0.04361	617.7	75.8918	0.15223												569.4	568.3	573.3	570.333		536.9	536.7	536.2	536.6		617.9			76.7046	75.4941		76.8519	75.6414		77.0459	75.8387
0.04389	499.467	75.6175	0.15223		0.04389	668	76.2282	0.15223		0.04389	617.7	75.8922	0.15223												569.6	568.4	573.4	570.467		536.8	536.6	536.2	536.533		617.9			76.7046	75.4941		76.852	75.6415		77.0462	75.839
0.04417	499.467	75.6171	0.15223		0.04417	668	76.2281	0.15223		0.04417	617.7	75.8922	0.15223												569.7	568.5	573.5	570.567		536.8	536.6	536.2	536.533		617.9			76.7047	75.4942		76.8521	75.6416		77.0464	75.8392
0.04444	499.4	75.6173	0.15223		0.04444	668	76.2281	0.15223		0.04444	617.7	75.8921	0.15223												569.8	568.6	573.6	570.667		536.8	536.6	536.1	536.5		617.9			76.7046	75.4941		76.8521	75.6416		77.0474	75.8402
0.04472	499.4	75.6173	0.15223		0.04472	668	76.2273	0.15223		0.04472	617.7	75.8921	0.15223												569.9	568.8	573.7	570.8		536.8	536.6	536.1	536.5		617.9			76.7046	75.4941		76.8521	75.6416		77.0478	75.8406
0.045	499.367	75.6171	0.15223		0.045	668	76.2273	0.15223		0.045	617.7	75.8921	0.15223												570	568.9	573.8	570.9		536.8	536.6	536.1	536.5		617.9			76.7045	75.494		76.852	75.6415		77.048	75.8408
0.04528	499.333	75.6166	0.15223		0.04528	668	76.2275	0.15223		0.04528	617.7	75.8927	0.15223												570.2	569	574	571.067		536.8	536.5	536.1	536.467		617.9			76.7043	75.4938		76.852	75.6415		77.0482	75.841
0.04556	499.3	75.6166	0.15223		0.04556	668	76.228	0.15223		0.04556	617.7	75.8929	0.15223												570.3	569.1	574.1	571.167		536.8	536.5	536.1	536.467		617.9			76.7043	75.4938		76.8522	75.6417		77.0484	75.8412
0.04583	499.267	75.6166	0.15223		0.04583	668	76.228	0.15223		0.04583	617.7	75.8929	0.15223												570.4	569.2	574.2	571.267		536.8	536.5	536	536.433		617.9			76.7044	75.4939		76.8523	75.6418		77.0483	75.8411
0.04611	499.267	75.6167	0.15223		0.04611	668	76.2273	0.15223		0.04611	617.7	75.8929	0.15223												570.6	569.3	574.3	571.4		536.7	536.5	536	536.4		617.9			76.7046	75.4941		76.8527	75.6422		77.0482	75.841
0.04639	499.233	75.6166	0.15223		0.04639	668	76.2275	0.15223		0.04639	617.7	75.8929	0.15223												570.7	569.4	574.4	571.5		536.7	536.5	536	536.4		617.9			76.7044	75.4939		76.8528	75.6423		77.0483	75.8411
0.04667	499.2	75.6163	0.15223		0.04667	668	76.2275	0.15223		0.04667	617.7	75.8926	0.15223												570.7	569.4	574.4	571.5		536.7	536.5	536	536.4		617.9			76.7043	75.4938		76.8529	75.6424		77.0485	75.8413
0.04694	499.167	75.6161	0.15223		0.04694	668	76.2272	0.15223		0.04694	617.7	75.8929	0.15223												570.9	569.5	574.5	571.633		536.7	536.5	536	536.4		617.9			76.7043	75.4938		76.8534	75.6429		77.0485	75.8413
0.04722	499.133	75.6161	0.15223		0.04722	668	76.2272	0.15223		0.04722	617.7	75.8928	0.15223												571.1	569.7	574.6	571.8		536.7	536.4	535.9	536.333		617.9			76.7043	75.4938		76.8535	75.643		77.0492	75.842
0.0475	499.1	75.6161	0.15223		0.0475	668	76.2282	0.15223		0.0475	617.7	75.893	0.15223												571.3	569.8	574.7	571.933		536.7	536.4	535.9	536.333		617.9			76.7043	75.4938		76.8535	75.643		77.049	75.8418
0.04778	499.1	75.6156	0.15223		0.04778	668	76.2282	0.15223		0.04778	617.7	75.8928	0.15223												571.4	569.9	574.8	572.033		536.7	536.4	535.9	536.333		617.9			76.7043	75.4938		76.8535	75.643		77.0495	75.8423
0.04806	499.067	75.6156	0.15223		0.04806	668	76.2282	0.15223		0.04806	617.7	75.8929	0.15223												571.6	570	574.9	572.167		536.6	536.4	535.9	536.3		617.9			76.7043	75.4938		76.8535	75.643		77.0497	75.8425
0.04833	499.067	75.6157	0.15223		0.04833	668	76.2281	0.15223		0.04833	617.7	75.8923	0.15223												571.7	570.1	575	572.267		536.6	536.3	535.8	536.233		617.9			76.7043	75.4938		76.8537	75.6432		77.0495	75.8423
0.04861	499.033	75.6157	0.15223		0.04861	668	76.2282	0.15223		0.04861	617.7	75.8925	0.15223												571.8	570.3	575.1	572.4		536.6	536.3	535.8	536.233		618			76.7043	75.4938		76.8536	75.6431		77.05	75.8428
0.04889	499	75.6156	0.15223		0.04889	668	76.2282	0.15223		0.04889	617.7	75.8925	0.15223												571.9	570.4	575.2	572.5		536.6	536.3	535.8	536.233		618			76.7041	75.4936		76.854	75.6435		77.0497	75.8425
0.04917	498.967	75.6152	0.15223		0.04917	668	76.2275	0.15223		0.04917	617.7	75.8924	0.15223												572.1	570.5	575.3	572.633		536.6	536.3	535.8	536.233		618			76.7039	75.4934		76.8542	75.6437		77.0499	75.8427
0.04944	498.967	75.6151	0.15223		0.04944	668	76.2274	0.15223		0.04944	617.7	75.8924	0.15223												572.2	570.6	575.4	572.733		536.5	536.3	535.7	536.167		618			76.704	75.4935		76.8543	75.6438		77.0502	75.843
0.04972	498.9	75.6148	0.15223		0.04972	668	76.2274	0.15223		0.04972	617.7	75.8925	0.15223												572.3	570.7	575.5	572.833		536.5	536.2	535.7	536.133		618			76.7041	75.4936		76.8542	75.6437		77.0501	75.8429
0.05	498.9	75.6147	0.15223		0.05	668	76.2275	0.15223		0.05	617.7	75.8925	0.15223												572.4	570.8	575.6	572.933		536.5	536.2	535.7	536.133		618			76.7042	75.4937		76.8542	75.6437		77.05	75.8428
0.05028	498.867	75.6147	0.15223		0.05028	668	76.2276	0.15223		0.05028	617.7	75.8924	0.15223												572.4	570.9	575.7	573		536.5	536.2	535.7	536.133		618			76.7043	75.4938		76.8542	75.6437		77.0505	75.8433
0.05056	498.867	75.6147	0.15223		0.05056	668	76.2276	0.15223		0.05056	617.7	75.8926	0.15223												572.5	571	575.8	573.1		536.5	536.2	535.7	536.133		618			76.7043	75.4938		76.8542	75.6437		77.0509	75.8437
0.05083	498.8	75.6144	0.15223		0.05083	668	76.2276	0.15223		0.05083	617.8	75.8929	0.15223												572.6	571.1	575.9	573.2		536.5	536.1	535.6	536.067		618			76.7046	75.4941		76.8542	75.6437		77.0504	75.8432
0.05111	498.767	75.6144	0.15223		0.05111	668	76.2281	0.15223		0.05111	617.8	75.893	0.15223												572.7	571.2	576	573.3		536.4	536.1	535.6	536.033		618			76.7045	75.494		76.8547	75.6442		77.0508	75.8436
0.05139	498.767	75.6144	0.15223		0.05139	668	76.228	0.15223		0.05139	617.8	75.8931	0.15223												572.8	571.4	576.1	573.433		536.4	536.1	535.6	536.033		618			76.7043	75.4938		76.8546	75.6441		77.0508	75.8436
0.05167	498.733	75.6144	0.15223		0.05167	668	76.2281	0.15223		0.05167	617.8	75.8931	0.15223												572.8	571.4	576.1	573.433		536.4	536.1	535.6	536.033		618			76.7043	75.4938		76.8546	75.6441		77.051	75.8438
0.05194	498.7	75.6143	0.15223		0.05194	668	76.2281	0.15223		0.05194	617.8	75.8935	0.15223												572.9	571.5	576.2	573.533		536.4	536.1	535.5	536		618			76.7041	75.4936		76.8549	75.6444		77.0519	75.8447
0.05222	498.667	75.6142	0.15223		0.05222	668	76.2281	0.15223		0.05222	617.8	75.8935	0.15223												572.9	571.6	576.3	573.6		536.4	536.1	535.5	536		618			76.7041	75.4936		76.855	75.6445		77.0521	75.8449
0.0525	498.667	75.6142	0.15223		0.0525	668	76.228	0.15223		0.0525	617.8	75.8935	0.15223												573	571.7	576.4	573.7		536.4	536	535.5	535.967		618			76.7041	75.4936		76.8549	75.6444		77.0522	75.845
0.05278	498.667	75.6142	0.15223		0.05278	668	76.2276	0.15223		0.05278	617.8	75.8934	0.15223												573.1	571.8	576.5	573.8		536.4	536	535.5	535.967		618			76.7042	75.4937		76.8549	75.6444		77.0524	75.8452
0.05306	498.6	75.6139	0.15223		0.05306	668	76.2277	0.15223		0.05306	617.8	75.8927	0.15223												573.2	571.9	576.6	573.9		536.4	536	535.5	535.967		618			76.7042	75.4937		76.8552	75.6447		77.0525	75.8453
0.05333	498.567	75.6137	0.15223		0.05333	668	76.2279	0.15223		0.05333	617.8	75.8927	0.15223												573.3	572	576.7	574		536.3	536	535.4	535.9		618			76.7042	75.4937		76.8553	75.6448		77.0526	75.8454
0.05361	498.567	75.6135	0.15223		0.05361	668	76.2282	0.15223		0.05361	617.8	75.8928	0.15223												573.3	572.1	576.8	574.067		536.3	536	535.4	535.9		618			76.704	75.4935		76.8554	75.6449		77.0531	75.8459
0.05389	498.533	75.6134	0.15223		0.05389	668	76.2281	0.15223		0.05389	617.8	75.8929	0.15223												573.4	572.2	576.9	574.167		536.3	535.9	535.4	535.867		618			76.7037	75.4932		76.8554	75.6449		77.0532	75.846
0.05417	498.5	75.6134	0.15223		0.05417	668	76.2282	0.15223		0.05417	617.8	75.8929	0.15223												573.5	572.3	577	574.267		536.3	535.9	535.3	535.833		618			76.7038	75.4933		76.8554	75.6449		77.0533	75.8461
0.05444	498.467	75.6134	0.15223		0.05444	668	76.2281	0.15223		0.05444	617.8	75.8934	0.15223												573.6	572.4	577.1	574.367		536.3	535.9	535.3	535.833		618			76.7039	75.4934		76.8556	75.6451		77.0534	75.8462
0.05472	498.467	75.6131	0.15223		0.05472	668	76.2281	0.15223		0.05472	617.8	75.8933	0.15223												573.3	572.7	577.5	574.5		536.2	535.9	535.3	535.8		618			76.7038	75.4933		76.8554	75.6449		77.0536	75.8464
0.055	498.4	75.613	0.15223		0.055	668	76.2281	0.15223		0.055	617.8	75.8933	0.15223												572.5	572.9	578.1	574.5		536.2	535.8	535.3	535.767		618			76.7038	75.4933		76.8556	75.6451		77.0535	75.8463
0.05528	498.367	75.613	0.15223		0.05528	668	76.228	0.15223		0.05528	617.8	75.8933	0.15223												572.2	573.9	580.5	575.533		536.2	535.8	535.2	535.733		618			76.7038	75.4933		76.8556	75.6451		77.054	75.8468
0.05556	498.367	75.6128	0.15223		0.05556	668	76.228	0.15223		0.05556	617.8	75.8933	0.15223												573.1	575.6	583.6	577.433		536.2	535.8	535.2	535.733		618			76.704	75.4935		76.8561	75.6456		77.0541	75.8469
0.05583	498.333	75.6128	0.15223		0.05583	668	76.2277	0.15223		0.05583	617.8	75.8936	0.15223												575	578.5	585.9	579.8		536.2	535.8	535.2	535.733		618.1			76.704	75.4935		76.856	75.6455		77.0543	75.8471
0.05611	498.3	75.6127	0.15223		0.05611	668	76.2279	0.15223		0.05611	617.8	75.8936	0.15223												577.9	582.1	583.9	581.3		536.2	535.8	535.2	535.733		618			76.7042	75.4937		76.8561	75.6456		77.0543	75.8471
0.05639	498.267	75.6125	0.15223		0.05639	668	76.2278	0.15223		0.05639	617.8	75.8939	0.15223												581.6	583.8	581.8	582.4		536.1	535.7	535.1	535.633		618.1			76.7042	75.4937		76.8564	75.6459		77.0544	75.8472
0.05667	498.267	75.6126	0.15223		0.05667	668	76.2277	0.15223		0.05667	617.8	75.8941	0.15223												581.6	583.8	581.8	582.4		536.1	535.7	535.1	535.633		618.1			76.7041	75.4936		76.8564	75.6459		77.0547	75.8475
0.05694	498.2	75.6127	0.15223		0.05694	668	76.2278	0.15223		0.05694	617.8	75.8939	0.15223												585.2	583.6	579.2	582.667		536.1	535.7	535.1	535.633		618.1			76.7038	75.4933		76.8564	75.6459		77.0547	75.8475
0.05722	498.167	75.6127	0.15223		0.05722	668	76.2278	0.15223		0.05722	617.8	75.8939	0.15223												588	582.6	577	582.533		536.1	535.7	535.1	535.633		618.1			76.7041	75.4936		76.8564	75.6459		77.0548	75.8476
0.0575	498.167	75.6127	0.15223		0.0575	668	76.2283	0.15223		0.0575	617.9	75.8938	0.15223												590	581.9	575.1	582.333		536.1	535.7	535.1	535.633		618.1			76.7041	75.4936		76.8565	75.646		77.0551	75.8479
0.05778	498.167	75.6124	0.15223		0.05778	668	76.2285	0.15223		0.05778	617.8	75.8932	0.15223												591.5	580	573	581.5		536.1	535.7	535.1	535.633		618.1			76.7041	75.4936		76.8565	75.646		77.0553	75.8481
0.05806	498.133	75.612	0.15223		0.05806	668	76.2283	0.15223		0.05806	617.8	75.8931	0.15223												592.6	577.2	570	579.933		536.1	535.6	535	535.567		618.1			76.7041	75.4936		76.8565	75.646		77.0553	75.8481
0.05833	498.1	75.6119	0.15223		0.05833	668	76.2284	0.15223		0.05833	617.8	75.8933	0.15223												593.2	575.5	567.6	578.767		536.1	535.6	535	535.567		618.1			76.7041	75.4936		76.8565	75.646		77.0553	75.8481
0.05861	498.067	75.6118	0.15223		0.05861	668	76.2286	0.15223		0.05861	617.9	75.8941	0.15223												593.4	577.5	565.7	578.867		536.1	535.6	535	535.567		618.1			76.7041	75.4936		76.857	75.6465		77.0554	75.8482
0.05889	498.067	75.6117	0.15223		0.05889	668	76.2286	0.15223		0.05889	617.9	75.8944	0.15223												593.3	579.1	563.8	578.733		536	535.6	535	535.533		618.1			76.704	75.4935		76.8571	75.6466		77.0558	75.8486
0.05917	498.033	75.6117	0.15223		0.05917	668	76.2285	0.15223		0.05917	617.9	75.8943	0.15223												590.1	583	574.8	582.633		536	535.6	535	535.533		618.1			76.704	75.4935		76.8569	75.6464		77.056	75.8488
0.05944	498	75.6118	0.15223		0.05944	668	76.2285	0.15223		0.05944	617.9	75.8943	0.15223												584	583.6	582.2	583.267		536	535.6	535	535.533		618.1			76.704	75.4935		76.8572	75.6467		77.0562	75.849
0.05972	497.967	75.6118	0.15223		0.05972	668	76.2285	0.15223		0.05972	617.9	75.8943	0.15223												580	582	584.2	582.067		536	535.5	534.9	535.467		618.1			76.7039	75.4934		76.8572	75.6467		77.0563	75.8491
0.06	497.967	75.6111	0.15223		0.06	668	76.2285	0.15223		0.06	617.9	75.8942	0.15223												578.3	580.7	584	581		536	535.6	534.9	535.5		618.1			76.7038	75.4933		76.8575	75.647		77.0563	75.8491
0.06028	497.9	75.6111	0.15223		0.06028	668	76.2286	0.15223		0.06028	617.9	75.8941	0.15223												577.3	579.6	583.2	580.033		536	535.5	534.9	535.467		618.1			76.7037	75.4932		76.8577	75.6472		77.0563	75.8491
0.06056	497.867	75.6111	0.15223		0.06056	668	76.2285	0.15223		0.06056	617.9	75.8942	0.15223												576.6	578.6	581.9	579.033		536	535.5	535	535.5		618.1			76.7036	75.4931		76.8577	75.6472		77.0565	75.8493
0.06083	497.867	75.6112	0.15223		0.06083	668	76.2285	0.15223		0.06083	617.9	75.8934	0.15223												576.1	577.4	580.8	578.1		536	535.5	534.9	535.467		618.1			76.7036	75.4931		76.8579	75.6474		77.0569	75.8497
0.06111	497.833	75.6112	0.15223		0.06111	668	76.2286	0.15223		0.06111	617.9	75.8935	0.15223												575.8	576.7	580.3	577.6		536	535.5	534.9	535.467		618.1			76.7037	75.4932		76.8581	75.6476		77.0571	75.8499
0.06139	497.8	75.6112	0.15223		0.06139	668	76.2285	0.15223		0.06139	617.9	75.8937	0.15223												575.8	576.7	580.3	577.6		536	535.5	534.9	535.467		618.1			76.7037	75.4932		76.8582	75.6477		77.0572	75.85
0.06167	497.767	75.611	0.15223		0.06167	668	76.2283	0.15223		0.06167	617.9	75.8936	0.15223												575.6	576.3	580.1	577.333		536	535.5	534.9	535.467		618.1			76.7037	75.4932		76.8582	75.6477		77.0573	75.8501
0.06194	497.767	75.6108	0.15223		0.06194	668	76.2283	0.15223		0.06194	617.9	75.8937	0.15223												575.3	576.1	580	577.133		536	535.5	535	535.5		618.1			76.704	75.4935		76.8582	75.6477		77.0573	75.8501
0.06222	497.7	75.6108	0.15223		0.06222	668	76.2283	0.15223		0.06222	617.9	75.8937	0.15223												574.9	576.4	580.8	577.367		536	535.5	535	535.5		618.1			76.704	75.4935		76.8581	75.6476		77.0573	75.8501
0.0625	497.7	75.6108	0.15223		0.0625	668	76.228	0.15223		0.0625	617.9	75.8937	0.15223												575.8	577.7	582.7	578.733		536.1	535.5	535	535.533		618.1			76.7038	75.4933		76.8585	75.648		77.0575	75.8503
0.06278	497.667	75.6108	0.15223		0.06278	668	76.228	0.15223		0.06278	617.9	75.8936	0.15223												577.9	579.9	581.1	579.633		536.1	535.5	535	535.533		618.1			76.7037	75.4932		76.8587	75.6482		77.0576	75.8504
0.06306	497.667	75.6103	0.15223		0.06306	668	76.228	0.15223		0.06306	617.9	75.8936	0.15223												580.1	582.2	578.9	580.4		536.1	535.6	535	535.567		618.1			76.7038	75.4933		76.8589	75.6484		77.0577	75.8505
0.06333	497.633	75.6101	0.15223		0.06333	668	76.228	0.15223		0.06333	617.9	75.8937	0.15223												582.4	584.2	580.3	582.3		536.1	535.6	535	535.567		618.1			76.704	75.4935		76.8589	75.6484		77.058	75.8508
0.06361	497.6	75.61	0.15223		0.06361	668	76.2277	0.15223		0.06361	617.9	75.8937	0.15223												580.8	583.7	584	582.833		536.1	535.6	535	535.567		618.2			76.7039	75.4934		76.8588	75.6483		77.0582	75.851
0.06389	497.567	75.6098	0.15223		0.06389	668	76.2277	0.15223		0.06389	617.9	75.8935	0.15223												578.3	581.1	583.3	580.9		536.1	535.6	535	535.567		618.1			76.7039	75.4934		76.8588	75.6483		77.0582	75.851
0.06417	497.567	75.6098	0.15223		0.06417	668	76.2282	0.15223		0.06417	617.9	75.8939	0.15223												577.3	578.8	582.3	579.467		536.1	535.6	535	535.567		618.1			76.7039	75.4934		76.859	75.6485		77.0583	75.8511
0.06444	497.533	75.6096	0.15223		0.06444	668	76.2283	0.15223		0.06444	617.9	75.8941	0.15223												576.7	577.5	581.6	578.6		536.2	535.6	535.1	535.633		618.2			76.704	75.4935		76.859	75.6485		77.0584	75.8512
0.06472	497.467	75.6095	0.15223		0.06472	668	76.2284	0.15223		0.06472	617.9	75.8944	0.15223												575.6	577	581.1	577.9		536.2	535.6	535.1	535.633		618.2			76.704	75.4935		76.859	75.6485		77.0585	75.8513
0.065	497.467	75.6092	0.15223		0.065	668	76.2284	0.15223		0.065	617.9	75.8945	0.15223												575.8	577	581.1	577.967		536.2	535.7	535.1	535.667		618.2			76.704	75.4935		76.8592	75.6487		77.0584	75.8512
0.06528	497.433	75.6093	0.15223		0.06528	668	76.2285	0.15223		0.06528	617.9	75.8944	0.15223												575.9	576.9	581.1	577.967		536.2	535.7	535.1	535.667		618.2			76.7037	75.4932		76.8593	75.6488		77.0588	75.8516
0.06556	497.4	75.6092	0.15223		0.06556	668	76.2285	0.15223		0.06556	617.9	75.8942	0.15223												576.2	576.9	581.1	578.067		536.3	535.7	535.1	535.7		618.2			76.7038	75.4933		76.8593	75.6488		77.059	75.8518
0.06583	497.367	75.609	0.15223		0.06583	668	76.2285	0.15223		0.06583	617.9	75.8946	0.15223												576.4	576.8	581.1	578.1		536.3	535.7	535.2	535.733		618.2			76.7039	75.4934		76.8593	75.6488		77.059	75.8518
0.06611	497.367	75.609	0.15223		0.06611	668	76.2288	0.15223		0.06611	617.9	75.8947	0.15223												576.7	576.7	581	578.133		536.3	535.7	535.2	535.733		618.2			76.7039	75.4934		76.8596	75.6491		77.0592	75.852
0.06639	497.333	75.609	0.15223		0.06639	668	76.2291	0.15223		0.06639	617.9	75.8946	0.15223												576.7	576.7	581	578.133		536.3	535.7	535.2	535.733		618.2			76.7039	75.4934		76.8597	75.6492		77.0591	75.8519
0.06667	497.267	75.609	0.15223		0.06667	668	76.2291	0.15223		0.06667	617.9	75.8945	0.15223												576.8	576.7	580.9	578.133		536.3	535.8	535.2	535.767		618.2			76.7039	75.4934		76.8597	75.6492		77.0589	75.8517
0.06694	497.267	75.6087	0.15223		0.06694	668	76.2291	0.15223		0.06694	617.9	75.8945	0.15223												576.9	576.7	580.9	578.167		536.4	535.8	535.2	535.8		618.2			76.7039	75.4934		76.8598	75.6493		77.0581	75.8509
0.06722	497.233	75.6086	0.15223		0.06722	668	76.2291	0.15223		0.06722	618	75.8945	0.15223												576.3	577.1	581.3	578.233		536.4	535.8	535.3	535.833		618.2			76.7038	75.4933		76.8598	75.6493		77.0584	75.8512
0.0675	497.233	75.6086	0.15223		0.0675	668	76.2291	0.15223		0.0675	618	75.8942	0.15223												575.9	577.3	581.5	578.233		536.4	535.8	535.3	535.833		618.2			76.7037	75.4932		76.8598	75.6493		77.0592	75.852
0.06778	497.2	75.6086	0.15223		0.06778	668	76.2288	0.15223		0.06778	618	75.8943	0.15223												575.9	577.4	581.6	578.3		536.4	535.9	535.3	535.867		618.2			76.7038	75.4933		76.8598	75.6493		77.0595	75.8523
0.06806	497.2	75.6084	0.15223		0.06806	668	76.2281	0.15223		0.06806	618	75.8943	0.15223												576	577.5	581.7	578.4		536.5	535.9	535.4	535.933		618.2			76.7038	75.4933		76.8601	75.6496		77.0597	75.8525
0.06833	497.133	75.6083	0.15223		0.06833	668	76.2284	0.15223		0.06833	618	75.8943	0.15223												576.1	577.5	581.7	578.433		536.5	535.9	535.4	535.933		618.2			76.7038	75.4933		76.86	75.6495		77.0597	75.8525
0.06861	497.133	75.6081	0.15223		0.06861	668	76.2286	0.15223		0.06861	618	75.8944	0.15223												576.2	577.6	581.7	578.5		536.5	536	535.4	535.967		618.2			76.7038	75.4933		76.8603	75.6498		77.0593	75.8521
0.06889	497.1	75.608	0.15223		0.06889	668	76.2286	0.15223		0.06889	618	75.8945	0.15223												576.4	577.7	581.7	578.6		536.6	536	535.4	536		618.2			76.7038	75.4933		76.8604	75.6499		77.0588	75.8516
0.06917	497.1	75.608	0.15223		0.06917	668	76.2287	0.15223		0.06917	618	75.8945	0.15223												576.5	577.7	581.8	578.667		536.6	536	535.5	536.033		618.2			76.7038	75.4933		76.8603	75.6498		77.0589	75.8517
0.06944	497.067	75.6081	0.15223		0.06944	668	76.2288	0.15223		0.06944	618	75.8945	0.15223												576.5	577.8	581.9	578.733		536.7	536.1	535.5	536.1		618.2			76.7038	75.4933		76.8604	75.6499		77.0597	75.8525
0.06972	497	75.6081	0.15223		0.06972	668	76.2288	0.15223		0.06972	618	75.8939	0.15223												576.7	577.9	581.9	578.833		536.7	536.1	535.6	536.133		618.2			76.7038	75.4933		76.8607	75.6502		77.0599	75.8527
0.07	497	75.6078	0.15223		0.07	668	76.2287	0.15223		0.07	618	75.8943	0.15223												576.8	578	582	578.933		536.7	536.1	535.6	536.133		618.2			76.7037	75.4932		76.8607	75.6502		77.0599	75.8527
0.07028	496.967	75.6073	0.15223		0.07028	668	76.2287	0.15223		0.07028	618	75.8947	0.15223												576.9	578.1	582.1	579.033		536.8	536.1	535.6	536.167		618.2			76.7036	75.4931		76.8607	75.6502		77.0595	75.8523
0.07056	496.933	75.6073	0.15223		0.07056	668	76.2287	0.15223		0.07056	618	75.8948	0.15223												577.1	578.1	582.1	579.1		536.8	536.2	535.7	536.233		618.2			76.7037	75.4932		76.861	75.6505		77.0601	75.8529
0.07083	496.9	75.6074	0.15223		0.07083	668	76.2285	0.15223		0.07083	618	75.8946	0.15223												577.2	578.2	582.2	579.2		536.8	536.2	535.7	536.233		618.2			76.7037	75.4932		76.8612	75.6507		77.0605	75.8533
0.07111	496.9	75.6073	0.15223		0.07111	668	76.2285	0.15223		0.07111	618	75.8943	0.15223												577.3	578.3	582.3	579.3		536.9	536.3	535.7	536.3		618.2			76.7038	75.4933		76.861	75.6505		77.0607	75.8535
0.07139	496.867	75.6068	0.15223		0.07139	668	76.2287	0.15223		0.07139	618	75.8944	0.15223												577.3	578.3	582.3	579.3		536.9	536.3	535.7	536.3		618.2			76.7038	75.4933		76.8611	75.6506		77.0608	75.8536
0.07167	496.833	75.6069	0.15223		0.07167	668	76.2287	0.15223		0.07167	618	75.8945	0.15223												577.5	578.4	582.4	579.433		536.9	536.3	535.8	536.333		618.2			76.7039	75.4934		76.8612	75.6507		77.0611	75.8539
0.07194	496.8	75.6069	0.15223		0.07194	668	76.2286	0.15223		0.07194	618	75.8946	0.15223												577.6	578.5	582.5	579.533		537	536.4	535.8	536.4		618.2			76.7039	75.4934		76.8613	75.6508		77.061	75.8538
0.07222	496.8	75.6069	0.15223		0.07222	668.033	76.2284	0.15223		0.07222	618	75.8946	0.15223												577.7	578.6	582.6	579.633		537	536.4	535.9	536.433		618.2			76.7039	75.4934		76.8613	75.6508		77.0609	75.8537
0.0725	496.8	75.6069	0.15223		0.0725	668	76.2284	0.15223		0.0725	618	75.8946	0.15223												577.8	578.7	582.6	579.7		537	536.4	535.9	536.433		618.2			76.7039	75.4934		76.8613	75.6508		77.0609	75.8537
0.07278	496.733	75.6065	0.15223		0.07278	668	76.228	0.15223		0.07278	618	75.894	0.15223												578	578.8	582.7	579.833		537.1	536.4	535.9	536.467		618.2			76.7039	75.4934		76.8615	75.651		77.0615	75.8543
0.07306	496.733	75.6066	0.15223		0.07306	668	76.2284	0.15223		0.07306	618	75.8943	0.15223												578	578.8	582.7	579.833		537.1	536.5	535.9	536.5		618.3			76.7039	75.4934		76.8615	75.651		77.0617	75.8545
0.07333	496.7	75.6067	0.15223		0.07333	668.033	76.2285	0.15223		0.07333	618	75.8948	0.15223												578	578.9	582.8	579.9		537.1	536.5	536	536.533		618.2			76.7037	75.4932		76.8616	75.6511		77.0618	75.8546
0.07361	496.7	75.6067	0.15223		0.07361	668.033	76.2283	0.15223		0.07361	618	75.8949	0.15223												578.1	579	582.9	580		537.2	536.5	536	536.567		618.2			76.7037	75.4932		76.8622	75.6517		77.0617	75.8545
0.07389	496.633	75.6066	0.15223		0.07389	668.033	76.2287	0.15223		0.07389	618	75.8948	0.15223												578.1	579.1	583	580.067		537.2	536.6	536	536.6		618.2			76.7036	75.4931		76.8621	75.6516		77.0616	75.8544
0.07417	496.6	75.6062	0.15223		0.07417	668.033	76.2287	0.15223		0.07417	618	75.8941	0.15223												578.2	579.2	583	580.133		537.2	536.6	536.1	536.633		618.2			76.7035	75.493		76.8621	75.6516		77.062	75.8548
0.07444	496.6	75.6062	0.15223		0.07444	668	76.2289	0.15223		0.07444	618.1	75.894	0.15223												578.3	579.2	583.1	580.2		537.3	536.6	536.1	536.667		618.3			76.7035	75.493		76.8621	75.6516		77.0622	75.855
0.07472	496.533	75.6061	0.15223		0.07472	668.033	76.2291	0.15223		0.07472	618	75.8939	0.15223												578.4	579.3	583.2	580.3		537.3	536.7	536.1	536.7		618.3			76.7035	75.493		76.8626	75.6521		77.0625	75.8553
0.075	496.533	75.6059	0.15223		0.075	668.033	76.2292	0.15223		0.075	618.1	75.8937	0.15223												578.6	579.4	583.3	580.433		537.3	536.7	536.1	536.7		618.3			76.7036	75.4931		76.8629	75.6524		77.0623	75.8551
0.07528	496.5	75.6057	0.15223		0.07528	668.033	76.2293	0.15223		0.07528	618.1	75.8941	0.15223												578.7	579.5	583.3	580.5		537.3	536.7	536.2	536.733		618.3			76.7038	75.4933		76.8627	75.6522		77.0623	75.8551
0.07556	496.467	75.6055	0.15223		0.07556	668.033	76.2294	0.15223		0.07556	618.1	75.8943	0.15223												578.7	579.5	583.3	580.5		537.4	536.7	536.2	536.767		618.3			76.7038	75.4933		76.8625	75.652		77.0623	75.8551
0.07583	496.433	75.6053	0.15223		0.07583	668.033	76.2294	0.15223		0.07583	618.1	75.8945	0.15223												578.9	579.7	583.5	580.7		537.4	536.8	536.2	536.8		618.3			76.7036	75.4931		76.8625	75.652		77.0627	75.8555
0.07611	496.4	75.6053	0.15223		0.07611	668	76.2294	0.15223		0.07611	618.1	75.8943	0.15223												578.9	579.7	583.5	580.7		537.4	536.8	536.2	536.8		618.3			76.7035	75.493		76.8629	75.6524		77.0629	75.8557
0.07639	496.4	75.6054	0.15223		0.07639	668	76.2288	0.15223		0.07639	618.1	75.8941	0.15223												579	579.9	583.7	580.867		537.4	536.8	536.2	536.8		618.3			76.7035	75.493		76.8629	75.6524		77.0629	75.8557
0.07667	496.367	75.6054	0.15223		0.07667	668	76.2288	0.15223		0.07667	618.1	75.8936	0.15223												579	580	583.8	580.933		537.4	536.8	536.2	536.8		618.3			76.7035	75.493		76.8629	75.6524		77.0629	75.8557
0.07694	496.333	75.6054	0.15223		0.07694	668	76.229	0.15223		0.07694	618.1	75.8934	0.15223												579	580.1	583.9	581		537.4	536.8	536.2	536.8		618.3			76.7033	75.4928		76.8629	75.6524		77.0631	75.8559
0.07722	496.333	75.605	0.15223		0.07722	668	76.2285	0.15223		0.07722	618.1	75.8941	0.15223												579.1	580.2	583.9	581.067		537.5	536.8	536.2	536.833		618.3			76.7033	75.4928		76.8635	75.653		77.063	75.8558
0.0775	496.3	75.6047	0.15223		0.0775	668.033	76.2284	0.15223		0.0775	618.1	75.8946	0.15223												579.2	580.2	584	581.133		537.5	536.8	536.3	536.867		618.3			76.7033	75.4928		76.8636	75.6531		77.0632	75.856
0.07778	496.3	75.6049	0.15223		0.07778	668.033	76.2286	0.15223		0.07778	618.1	75.8943	0.15223												579.4	580.3	584.1	581.267		537.5	536.9	536.3	536.9		618.3			76.7034	75.4929		76.8638	75.6533		77.0632	75.856
0.07806	496.233	75.605	0.15223		0.07806	668	76.2287	0.15223		0.07806	618.1	75.8938	0.15223												579.5	580.4	584.1	581.333		537.5	536.9	536.3	536.9		618.3			76.7035	75.493		76.8643	75.6538		77.0633	75.8561
0.07833	496.233	75.6049	0.15223		0.07833	668	76.2289	0.15223		0.07833	618.1	75.8937	0.15223												579.6	580.4	584.2	581.4		537.5	536.9	536.3	536.9		618.3			76.7034	75.4929		76.8644	75.6539		77.064	75.8568
0.07861	496.2	75.6045	0.15223		0.07861	668	76.2291	0.15223		0.07861	618.1	75.8937	0.15223												579.7	580.5	584.3	581.5		537.5	536.9	536.3	536.9		618.3			76.7034	75.4929		76.8644	75.6539		77.0642	75.857
0.07889	496.167	75.6044	0.15223		0.07889	668.033	76.2292	0.15223		0.07889	618.1	75.8938	0.15223												579.8	580.6	584.4	581.6		537.5	536.9	536.3	536.9		618.3			76.7034	75.4929		76.8643	75.6538		77.0642	75.857
0.07917	496.133	75.6043	0.15223		0.07917	668	76.2291	0.15223		0.07917	618.1	75.8938	0.15223												580	580.7	584.5	581.733		537.5	536.9	536.3	536.9		618.3			76.7036	75.4931		76.8643	75.6538		77.0643	75.8571
0.07944	496.1	75.604	0.15223		0.07944	668	76.229	0.15223		0.07944	618.1	75.8938	0.15223												580.1	580.8	584.5	581.8		537.6	536.9	536.3	536.933		618.3			76.7036	75.4931		76.8644	75.6539		77.0645	75.8573
0.07972	496.1	75.6038	0.15223		0.07972	668	76.2289	0.15223		0.07972	618.1	75.8938	0.15223												580.2	580.8	584.6	581.867		537.6	536.9	536.3	536.933		618.3			76.7036	75.4931		76.8644	75.6539		77.0647	75.8575
0.08	496.067	75.6039	0.15223		0.08	668	76.229	0.15223		0.08	618.1	75.8937	0.15223												580.3	580.9	584.7	581.967		537.6	536.9	536.3	536.933		618.3			76.7036	75.4931		76.8648	75.6543		77.0648	75.8576
0.08028	496.033	75.6039	0.15223		0.08028	668	76.229	0.15223		0.08028	618.1	75.8936	0.15223												580.4	581	584.8	582.067		537.6	537	536.3	536.967		618.3			76.7036	75.4931		76.8651	75.6546		77.0648	75.8576
0.08056	496	75.6039	0.15223		0.08056	668	76.229	0.15223		0.08056	618.1	75.8936	0.15223												580.5	581.1	584.8	582.133		537.6	537	536.3	536.967		618.3			76.7036	75.4931		76.865	75.6545		77.0643	75.8571
0.08083	496	75.6038	0.15223		0.08083	668	76.2293	0.15223		0.08083	618.1	75.8937	0.15223												580.6	581.2	584.9	582.233		537.6	537	536.3	536.967		618.3			76.7036	75.4931		76.865	75.6545		77.0645	75.8573
0.08111	495.933	75.6035	0.15223		0.08111	668	76.2295	0.15223		0.08111	618.1	75.8944	0.15223												580.6	581.2	584.9	582.233		537.6	537	536.3	536.967		618.3			76.7035	75.493		76.8649	75.6544		77.0652	75.858
0.08139	495.9	75.6034	0.15223		0.08139	668	76.2295	0.15223		0.08139	618.1	75.8941	0.15223												580.7	581.2	585	582.3		537.6	537	536.3	536.967		618.3			76.7035	75.493		76.8655	75.655		77.0653	75.8581
0.08167	495.9	75.6035	0.15223		0.08167	668	76.2294	0.15223		0.08167	618.1	75.8942	0.15223												580.8	581.3	585.1	582.4		537.6	537	536.3	536.967		618.3			76.7034	75.4929		76.8657	75.6552		77.0653	75.8581
0.08194	495.833	75.6034	0.15223		0.08194	668.033	76.2293	0.15223		0.08194	618.1	75.8944	0.15223												580.9	581.4	585.1	582.467		537.6	537	536.3	536.967		618.3			76.7033	75.4928		76.8659	75.6554		77.0653	75.8581
0.08222	495.833	75.6033	0.15223		0.08222	668.033	76.2291	0.15223		0.08222	618.2	75.8948	0.15223												581	581.5	585.2	582.567		537.6	537	536.3	536.967		618.3			76.7032	75.4927		76.866	75.6555		77.0653	75.8581
0.0825	495.833	75.6031	0.15223		0.0825	668.033	76.229	0.15223		0.0825	618.1	75.895	0.15223												581.1	581.6	585.3	582.667		537.6	537	536.3	536.967		618.3			76.7035	75.493		76.8659	75.6554		77.0657	75.8585
0.08278	495.833	75.6031	0.15223		0.08278	668.033	76.229	0.15223		0.08278	618.1	75.8947	0.15223												581.2	581.7	585.4	582.767		537.6	537	536.3	536.967		618.4			76.7036	75.4931		76.8659	75.6554		77.0658	75.8586
0.08306	495.8	75.6031	0.15223		0.08306	668.033	76.229	0.15223		0.08306	618.2	75.8947	0.15223												581.3	581.7	585.4	582.8		537.6	537	536.3	536.967		618.3			76.7036	75.4931		76.8659	75.6554		77.0657	75.8585
0.08333	495.733	75.6031	0.15223		0.08333	668.033	76.2285	0.15223		0.08333	618.2	75.8947	0.15223												581.4	581.8	585.5	582.9		537.6	537	536.3	536.967		618.4			76.7035	75.493		76.8659	75.6554		77.0649	75.8577
0.08361	495.733	75.6031	0.15223		0.08361	668.033	76.2289	0.15223		0.08361	618.2	75.8947	0.15223												581.5	581.9	585.6	583		537.6	537	536.3	536.967		618.4			76.7034	75.4929		76.8662	75.6557		77.0657	75.8585
0.08389	495.7	75.6031	0.15223		0.08389	668.033	76.2289	0.15223		0.08389	618.2	75.8943	0.15223												581.6	582	585.6	583.067		537.6	537	536.3	536.967		618.4			76.7031	75.4926		76.8661	75.6556		77.0661	75.8589
0.08417	495.667	75.603	0.15223		0.08417	668.033	76.2284	0.15223		0.08417	618.2	75.8944	0.15223												581.7	582.1	585.7	583.167		537.6	537	536.3	536.967		618.3			76.7033	75.4928		76.8662	75.6557		77.0661	75.8589
0.08444	495.633	75.6027	0.15223		0.08444	668	76.2285	0.15223		0.08444	618.2	75.894	0.15223												581.8	582.1	585.8	583.233		537.6	537	536.3	536.967		618.4			76.7034	75.4929		76.8661	75.6556		77.0659	75.8587
0.08472	495.6	75.6023	0.15223		0.08472	668.033	76.2286	0.15223		0.08472	618.2	75.8945	0.15223												581.8	582.2	585.8	583.267		537.6	537	536.3	536.967		618.4			76.7034	75.4929		76.8661	75.6556		77.0662	75.859
0.085	495.6	75.6021	0.15223		0.085	668.033	76.2288	0.15223		0.085	618.2	75.8944	0.15223												581.9	582.3	585.9	583.367		537.6	537	536.3	536.967		618.4			76.7034	75.4929		76.8666	75.6561		77.0662	75.859
0.08528	495.533	75.6021	0.15223		0.08528	668.033	76.2287	0.15223		0.08528	618.2	75.8943	0.15223												582	582.4	586	583.467		537.7	537	536.3	537		618.4			76.7034	75.4929		76.8666	75.6561		77.0663	75.8591
0.08556	495.533	75.6021	0.15223		0.08556	668.033	76.2288	0.15223		0.08556	618.2	75.8948	0.15223												582.1	582.4	586.1	583.533		537.7	537	536.3	537		618.4			76.7033	75.4928		76.8668	75.6563		77.0664	75.8592
0.08583	495.5	75.602	0.15223		0.08583	668	76.2288	0.15223		0.08583	618.2	75.8947	0.15223												582.1	582.5	586.1	583.567		537.7	537	536.3	537		618.4			76.703	75.4925		76.8669	75.6564		77.0666	75.8594
0.08611	495.467	75.602	0.15223		0.08611	668.033	76.2288	0.15223		0.08611	618.2	75.8941	0.15223												582.1	582.5	586.1	583.567		537.7	537	536.3	537		618.4			76.7031	75.4926		76.8669	75.6564		77.0666	75.8594
0.08639	495.433	75.602	0.15223		0.08639	668.033	76.2289	0.15223		0.08639	618.2	75.8945	0.15223												582.2	582.6	586.2	583.667		537.7	537	536.3	537		618.4			76.7033	75.4928		76.867	75.6565		77.0662	75.859
0.08667	495.433	75.602	0.15223		0.08667	668.033	76.2286	0.15223		0.08667	618.2	75.8946	0.15223												582.3	582.7	586.3	583.767		537.7	537	536.4	537.033		618.4			76.7033	75.4928		76.8669	75.6564		77.0663	75.8591
0.08694	495.4	75.602	0.15223		0.08694	668.033	76.2292	0.15223		0.08694	618.2	75.8945	0.15223												582.4	582.7	586.3	583.8		537.7	537	536.4	537.033		618.4			76.7034	75.4929		76.8669	75.6564		77.0668	75.8596
0.08722	495.4	75.6014	0.15223		0.08722	668.033	76.2292	0.15223		0.08722	618.2	75.8946	0.15223												582.4	582.8	586.4	583.867		537.7	537	536.4	537.033		618.4			76.7034	75.4929		76.8669	75.6564		77.067	75.8598
0.0875	495.367	75.6014	0.15223		0.0875	668.033	76.2289	0.15223		0.0875	618.2	75.8948	0.15223												582.5	582.9	586.5	583.967		537.7	537.1	536.4	537.067		618.4			76.7034	75.4929		76.8674	75.6569		77.067	75.8598
0.08778	495.333	75.6014	0.15223		0.08778	668.033	76.229	0.15223		0.08778	618.2	75.8952	0.15223												582.6	583	586.5	584.033		537.7	537.1	536.4	537.067		618.4			76.7033	75.4928		76.8674	75.6569		77.0674	75.8602
0.08806	495.3	75.6014	0.15223		0.08806	668.033	76.229	0.15223		0.08806	618.2	75.895	0.15223												582.6	583	586.6	584.067		537.7	537.1	536.4	537.067		618.4			76.7033	75.4928		76.8676	75.6571		77.0677	75.8605
0.08833	495.267	75.6014	0.15223		0.08833	668.033	76.229	0.15223		0.08833	618.2	75.8948	0.15223												582.7	583.1	586.7	584.167		537.8	537.1	536.4	537.1		618.4			76.7033	75.4928		76.8673	75.6568		77.0678	75.8606
0.08861	495.267	75.6014	0.15223		0.08861	668.033	76.229	0.15223		0.08861	618.2	75.8947	0.15223												582.8	583.2	586.7	584.233		537.8	537.1	536.4	537.1		618.4			76.7033	75.4928		76.8678	75.6573		77.068	75.8608
0.08889	495.233	75.6012	0.15223		0.08889	668.033	76.2292	0.15223		0.08889	618.2	75.8948	0.15223												582.9	583.3	586.8	584.333		537.8	537.1	536.4	537.1		618.4			76.7031	75.4926		76.8679	75.6574		77.0681	75.8609
0.08917	495.2	75.6012	0.15223		0.08917	668.033	76.2293	0.15223		0.08917	618.2	75.8955	0.15223												583	583.3	586.9	584.4		537.8	537.1	536.4	537.1		618.4			76.7031	75.4926		76.8679	75.6574		77.068	75.8608
0.08944	495.167	75.6011	0.15223		0.08944	668.033	76.2293	0.15223		0.08944	618.2	75.8955	0.15223												583	583.4	586.9	584.433		537.8	537.1	536.5	537.133		618.4			76.7031	75.4926		76.8677	75.6572		77.068	75.8608
0.08972	495.133	75.6011	0.15223		0.08972	668.033	76.2289	0.15223		0.08972	618.2	75.8954	0.15223												583.1	583.5	587	584.533		537.8	537.1	536.5	537.133		618.4			76.7031	75.4926		76.8682	75.6577		77.068	75.8608
0.09	495.133	75.6011	0.15223		0.09	668.033	76.2288	0.15223		0.09	618.2	75.8952	0.15223												583.2	583.6	587.1	584.633		537.8	537.2	536.5	537.167		618.4			76.7031	75.4926		76.8683	75.6578		77.0681	75.8609
0.09028	495.1	75.6006	0.15223		0.09028	668.033	76.229	0.15223		0.09028	618.2	75.8952	0.15223												583.3	583.7	587.1	584.7		537.8	537.2	536.5	537.167		618.4			76.7032	75.4927		76.8684	75.6579		77.0685	75.8613
0.09056	495.067	75.6004	0.15223		0.09056	668.033	76.2292	0.15223		0.09056	618.2	75.8947	0.15223												583.4	583.7	587.2	584.767		537.9	537.2	536.5	537.2		618.4			76.7032	75.4927		76.8683	75.6578		77.0685	75.8613
0.09083	495.033	75.6004	0.15223		0.09083	668.033	76.2291	0.15223		0.09083	618.2	75.8949	0.15223												583.4	583.7	587.2	584.767		537.9	537.2	536.5	537.2		618.4			76.7032	75.4927		76.8682	75.6577		77.0688	75.8616
0.09111	495.033	75.6004	0.15223		0.09111	668.033	76.2292	0.15223		0.09111	618.2	75.8955	0.15223												583.4	583.8	587.3	584.833		537.9	537.2	536.5	537.2		618.4			76.7032	75.4927		76.8682	75.6577		77.0689	75.8617
0.09139	495	75.6004	0.15223		0.09139	668.033	76.2289	0.15223		0.09139	618.2	75.8954	0.15223												583.5	583.9	587.3	584.9		537.9	537.2	536.5	537.2		618.4			76.7032	75.4927		76.8682	75.6577		77.069	75.8618
0.09167	494.967	75.6001	0.15223		0.09167	668.033	76.2289	0.15223		0.09167	618.3	75.8952	0.15223												583.6	583.9	587.4	584.967		537.9	537.2	536.5	537.2		618.5			76.7034	75.4929		76.8685	75.658		77.0685	75.8613
0.09194	494.967	75.6	0.15223		0.09194	668.033	76.2281	0.15223		0.09194	618.2	75.8949	0.15223												583.7	584	587.4	585.033		537.9	537.2	536.5	537.2		618.4			76.7035	75.493		76.8687	75.6582		77.0687	75.8615
0.09222	494.933	75.5999	0.15223		0.09222	668.033	76.2281	0.15223		0.09222	618.2	75.8954	0.15223												583.7	584.1	587.5	585.1		537.9	537.2	536.5	537.2		618.4			76.7035	75.493		76.8688	75.6583		77.0688	75.8616
0.0925	494.9	75.5998	0.15223		0.0925	668.033	76.2283	0.15223		0.0925	618.2	75.8959	0.15223												583.8	584.2	587.6	585.2		537.9	537.2	536.5	537.2		618.5			76.7034	75.4929		76.8687	75.6582		77.0687	75.8615
0.09278	494.867	75.5998	0.15223		0.09278	668.033	76.2283	0.15223		0.09278	618.2	75.896	0.15223												583.9	584.2	587.7	585.267		537.9	537.2	536.6	537.233		618.4			76.7034	75.4929		76.8688	75.6583		77.0688	75.8616
0.09306	494.833	75.5997	0.15223		0.09306	668.033	76.2282	0.15223		0.09306	618.3	75.896	0.15223												584	584.3	587.7	585.333		537.9	537.2	536.5	537.2		618.4			76.7035	75.493		76.8689	75.6584		77.0692	75.862
0.09333	494.833	75.5996	0.15223		0.09333	668.033	76.2281	0.15223		0.09333	618.3	75.8959	0.15223												584	584.4	587.8	585.4		538	537.3	536.6	537.3		618.5			76.7035	75.493		76.8688	75.6583		77.069	75.8618
0.09361	494.8	75.5994	0.15223		0.09361	668.033	76.2282	0.15223		0.09361	618.3	75.8958	0.15223												584.1	584.5	587.8	585.467		538	537.3	536.6	537.3		618.5			76.7035	75.493		76.8688	75.6583		77.069	75.8618
0.09389	494.767	75.5993	0.15223		0.09389	668.033	76.2283	0.15223		0.09389	618.3	75.8958	0.15223												584.2	584.5	587.9	585.533		538	537.3	536.6	537.3		618.4			76.7035	75.493		76.8694	75.6589		77.069	75.8618
0.09417	494.733	75.5994	0.15223		0.09417	668.033	76.2285	0.15223		0.09417	618.3	75.8966	0.15223												584.2	584.6	588	585.6		538	537.3	536.6	537.3		618.5			76.7035	75.493		76.8694	75.6589		77.0693	75.8621
0.09444	494.733	75.5993	0.15223		0.09444	668.033	76.229	0.15223		0.09444	618.3	75.8967	0.15223												584.3	584.7	588	585.667		538	537.3	536.6	537.3		618.4			76.7036	75.4931		76.8694	75.6589		77.0697	75.8625
0.09472	494.7	75.5987	0.15223		0.09472	668.033	76.229	0.15223		0.09472	618.3	75.8965	0.15223												584.4	584.7	588.1	585.733		538	537.3	536.6	537.3		618.4			76.7035	75.493		76.8695	75.659		77.0698	75.8626
0.095	494.633	75.5986	0.15223		0.095	668.033	76.2288	0.15223		0.095	618.3	75.8961	0.15223												584.5	584.8	588.2	585.833		538	537.3	536.6	537.3		618.5			76.7034	75.4929		76.8694	75.6589		77.07	75.8628
0.09528	494.633	75.5987	0.15223		0.09528	668.033	76.2288	0.15223		0.09528	618.3	75.8955	0.15223												584.5	584.9	588.2	585.867		538	537.3	536.6	537.3		618.5			76.7034	75.4929		76.8694	75.6589		77.07	75.8628
0.09556	494.6	75.5987	0.15223		0.09556	668.033	76.2288	0.15223		0.09556	618.3	75.8955	0.15223												584.6	585	588.3	585.967		538.1	537.3	536.6	537.333		618.5			76.7035	75.493		76.8694	75.6589		77.07	75.8628
0.09583	494.567	75.5987	0.15223		0.09583	668.033	76.2288	0.15223		0.09583	618.3	75.8956	0.15223												584.6	585	588.3	585.967		538.1	537.3	536.6	537.333		618.5			76.7033	75.4928		76.8702	75.6597		77.07	75.8628
0.09611	494.533	75.5987	0.15223		0.09611	668.033	76.229	0.15223		0.09611	618.3	75.8959	0.15223												584.7	585	588.4	586.033		538.1	537.3	536.6	537.333		618.5			76.7033	75.4928		76.8704	75.6599		77.07	75.8628
0.09639	494.533	75.5987	0.15223		0.09639	668.033	76.2284	0.15223		0.09639	618.3	75.8965	0.15223												584.7	585.1	588.4	586.067		538.1	537.3	536.6	537.333		618.5			76.7032	75.4927		76.8704	75.6599		77.07	75.8628
0.09667	494.5	75.5979	0.15223		0.09667	668.033	76.2288	0.15223		0.09667	618.3	75.8965	0.15223												584.8	585.2	588.5	586.167		538.1	537.4	536.6	537.367		618.5			76.7032	75.4927		76.8704	75.6599		77.0705	75.8633
0.09694	494.5	75.5979	0.15223		0.09694	668.033	76.2289	0.15223		0.09694	618.3	75.8965	0.15223												584.9	585.2	588.6	586.233		538.1	537.4	536.7	537.4		618.5			76.7033	75.4928		76.8705	75.66		77.0706	75.8634
0.09722	494.467	75.5979	0.15223		0.09722	668.033	76.2288	0.15223		0.09722	618.3	75.8959	0.15223												584.9	585.3	588.6	586.267		538.1	537.4	536.7	537.4		618.5			76.7033	75.4928		76.8705	75.66		77.0707	75.8635
0.0975	494.433	75.5979	0.15223		0.0975	668.033	76.2287	0.15223		0.0975	618.3	75.8956	0.15223												585	585.4	588.7	586.367		538.1	537.4	536.7	537.4		618.5			76.7033	75.4928		76.8707	75.6602		77.0701	75.8629
0.09778	494.433	75.5979	0.15223		0.09778	668.033	76.2288	0.15223		0.09778	618.3	75.8957	0.15223												585.1	585.4	588.8	586.433		538.1	537.4	536.7	537.4		618.5			76.703	75.4925		76.8708	75.6603		77.0702	75.863
0.09806	494.4	75.5976	0.15223		0.09806	668.033	76.2288	0.15223		0.09806	618.3	75.896	0.15223												585.1	585.5	588.8	586.467		538.1	537.4	536.7	537.4		618.5			76.7031	75.4926		76.8708	75.6603		77.0705	75.8633
0.09833	494.367	75.5977	0.15223		0.09833	668.033	76.2284	0.15223		0.09833	618.3	75.896	0.15223												585.2	585.6	588.9	586.567		538.2	537.4	536.7	537.433		618.5			76.7033	75.4928		76.8709	75.6604		77.0704	75.8632
0.09861	494.333	75.5977	0.15223		0.09861	668.033	76.2286	0.15223		0.09861	618.3	75.8965	0.15223												585.2	585.6	588.9	586.567		538.2	537.4	536.7	537.433		618.5			76.7033	75.4928		76.871	75.6605		77.0705	75.8633
0.09889	494.333	75.5975	0.15223		0.09889	668.033	76.2285	0.15223		0.09889	618.3	75.8967	0.15223												585.3	585.7	589	586.667		538.2	537.4	536.7	537.433		618.5			76.7033	75.4928		76.8713	75.6608		77.0705	75.8633
0.09917	494.3	75.597	0.15223		0.09917	668.033	76.2287	0.15223		0.09917	618.3	75.8966	0.15223												585.4	585.8	589.1	586.767		538.2	537.4	536.7	537.433		618.5			76.7033	75.4928		76.8714	75.6609		77.071	75.8638
0.09944	494.233	75.5972	0.15223		0.09944	668.033	76.228	0.15223		0.09944	618.3	75.8963	0.15223												585.4	585.8	589.1	586.767		538.2	537.4	536.7	537.433		618.5			76.7033	75.4928		76.8715	75.661		77.0711	75.8639
0.09972	494.233	75.5971	0.15223		0.09972	668.033	76.2284	0.15223		0.09972	618.3	75.8968	0.15223												585.5	585.9	589.2	586.867		538.2	537.4	536.7	537.433		618.5			76.7031	75.4926		76.8715	75.661		77.0712	75.864
0.1	494.233	75.5971	0.15223		0.1	668.033	76.2288	0.15223		0.1	618.3	75.8969	0.15223												585.6	586	589.2	586.933		538.2	537.5	536.7	537.467		618.5			76.703	75.4925		76.8715	75.661		77.0713	75.8641
0.10028	494.167	75.5971	0.15223		0.10028	668.033	76.2287	0.15223		0.10028	618.3	75.8968	0.15223												585.6	586.1	589.3	587		538.2	537.5	536.7	537.467		618.5			76.7031	75.4926		76.8717	75.6612		77.0717	75.8645
0.10056	494.133	75.5971	0.15223		0.10056	668.033	76.2284	0.15223		0.10056	618.3	75.8968	0.15223												585.7	586.1	589.4	587.067		538.2	537.5	536.7	537.467		618.5			76.7032	75.4927		76.872	75.6615		77.072	75.8648
0.10083	494.133	75.5967	0.15223		0.10083	668.067	76.2284	0.15223		0.10083	618.3	75.8968	0.15223												585.7	586.1	589.4	587.067		538.2	537.5	536.7	537.467		618.5			76.7032	75.4927		76.8722	75.6617		77.0722	75.865
0.10111	494.1	75.5967	0.15223		0.10111	668.067	76.2284	0.15223		0.10111	618.3	75.8965	0.15223												585.8	586.2	589.4	587.133		538.2	537.5	536.8	537.5		618.5			76.7032	75.4927		76.8724	75.6619		77.0722	75.865
0.10139	494.067	75.5967	0.15223		0.10139	668.067	76.2285	0.15223		0.10139	618.4	75.8964	0.15223												585.8	586.2	589.5	587.167		538.3	537.5	536.8	537.533		618.5			76.7031	75.4926		76.8725	75.662		77.0723	75.8651
0.10167	494.033	75.5968	0.15223		0.10167	668.067	76.2285	0.15223		0.10167	618.3	75.8965	0.15223												585.9	586.3	589.6	587.267		538.3	537.5	536.8	537.533		618.5			76.7033	75.4928		76.8725	75.662		77.0725	75.8653
0.10194	494.033	75.5967	0.15223		0.10194	668.067	76.2284	0.15223		0.10194	618.4	75.8964	0.15223												586	586.4	589.6	587.333		538.3	537.5	536.8	537.533		618.5			76.7035	75.493		76.8725	75.662		77.0727	75.8655
0.10222	494.033	75.5963	0.15223		0.10222	668.067	76.2284	0.15223		0.10222	618.4	75.896	0.15223												586	586.5	589.7	587.4		538.3	537.5	536.8	537.533		618.5			76.7034	75.4929		76.8725	75.662		77.0728	75.8656
0.1025	494.033	75.5962	0.15223		0.1025	668.067	76.2289	0.15223		0.1025	618.4	75.8961	0.15223												586.1	586.5	589.8	587.467		538.3	537.5	536.8	537.533		618.5			76.7034	75.4929		76.8725	75.662		77.0729	75.8657
0.10278	493.967	75.5962	0.15223		0.10278	668.067	76.2283	0.15223		0.10278	618.3	75.8961	0.15223												586.2	586.6	589.8	587.533		538.3	537.5	536.8	537.533		618.5			76.7033	75.4928		76.8728	75.6623		77.0732	75.866
0.10306	493.933	75.5961	0.15223		0.10306	668.033	76.2284	0.15223		0.10306	618.4	75.8959	0.15223												586.2	586.7	589.9	587.6		538.3	537.5	536.8	537.533		618.5			76.7031	75.4926		76.8729	75.6624		77.0733	75.8661
0.10333	493.933	75.5961	0.15223		0.10333	668.033	76.2287	0.15223		0.10333	618.4	75.8957	0.15223												586.3	586.7	590	587.667		538.3	537.5	536.8	537.533		618.5			76.7031	75.4926		76.8729	75.6624		77.0733	75.8661
0.10361	493.867	75.5961	0.15223		0.10361	668.033	76.2287	0.15223		0.10361	618.4	75.8964	0.15223												586.4	586.8	590	587.733		538.3	537.6	536.8	537.567		618.5			76.7031	75.4926		76.873	75.6625		77.0733	75.8661
0.10389	493.867	75.5961	0.15223		0.10389	668.033	76.2286	0.15223		0.10389	618.4	75.8964	0.15223												586.4	586.9	590.1	587.8		538.3	537.6	536.8	537.567		618.5			76.7031	75.4926		76.873	75.6625		77.0733	75.8661
0.10417	493.833	75.596	0.15223		0.10417	668.033	76.2285	0.15223		0.10417	618.4	75.8961	0.15223												586.5	586.9	590.1	587.833		538.4	537.6	536.8	537.6		618.6			76.7031	75.4926		76.8729	75.6624		77.0736	75.8664
0.10444	493.833	75.5958	0.15223		0.10444	668.033	76.2285	0.15223		0.10444	618.4	75.8963	0.15223												586.6	587	590.2	587.933		538.4	537.6	536.8	537.6		618.6			76.7032	75.4927		76.8729	75.6624		77.0737	75.8665
0.10472	493.767	75.5957	0.15223		0.10472	668.033	76.2286	0.15223		0.10472	618.4	75.8967	0.15223												586.6	587	590.2	587.933		538.4	537.6	536.8	537.6		618.6			76.7029	75.4924		76.8729	75.6624		77.0738	75.8666
0.105	493.733	75.5956	0.15223		0.105	668.033	76.2286	0.15223		0.105	618.4	75.8967	0.15223												586.7	587.1	590.3	588.033		538.4	537.6	536.9	537.633		618.5			76.7028	75.4923		76.873	75.6625		77.0741	75.8669
0.10528	493.733	75.5954	0.15223		0.10528	668.033	76.2287	0.15223		0.10528	618.4	75.8967	0.15223												586.8	587.2	590.4	588.133		538.4	537.6	536.9	537.633		618.6			76.703	75.4925		76.873	75.6625		77.0741	75.8669
0.10556	493.733	75.5952	0.15223		0.10556	668.033	76.2292	0.15223		0.10556	618.4	75.8967	0.15223												586.8	587.2	590.4	588.133		538.4	537.6	536.9	537.633		618.5			76.7031	75.4926		76.8732	75.6627		77.0729	75.8657
0.10583	493.667	75.5952	0.15223		0.10583	668.033	76.2294	0.15223		0.10583	618.4	75.8965	0.15223												586.8	587.2	590.4	588.133		538.4	537.6	536.9	537.633		618.5			76.7032	75.4927		76.8733	75.6628		77.0739	75.8667
0.10611	493.633	75.5952	0.15223		0.10611	668.033	76.2294	0.15223		0.10611	618.4	75.8966	0.15223												586.9	587.3	590.5	588.233		538.4	537.6	536.9	537.633		618.6			76.7031	75.4926		76.8737	75.6632		77.0738	75.8666
0.10639	493.633	75.5951	0.15223		0.10639	668.033	76.2294	0.15223		0.10639	618.4	75.8969	0.15223												587	587.4	590.6	588.333		538.4	537.6	536.9	537.633		618.5			76.703	75.4925		76.8738	75.6633		77.0741	75.8669
0.10667	493.633	75.595	0.15223		0.10667	668.033	76.2291	0.15223		0.10667	618.4	75.8965	0.15223												587	587.4	590.6	588.333		538.4	537.6	536.9	537.633		618.6			76.7028	75.4923		76.8733	75.6628		77.074	75.8668
0.10694	493.633	75.5951	0.15223		0.10694	668.033	76.2289	0.15223		0.10694	618.4	75.8964	0.15223												587.1	587.5	590.7	588.433		538.5	537.7	536.9	537.7		618.6			76.7028	75.4923		76.8734	75.6629		77.0735	75.8663
0.10722	493.567	75.5952	0.15223		0.10722	668.033	76.2289	0.15223		0.10722	618.4	75.8963	0.15223												587.1	587.6	590.7	588.467		538.5	537.7	536.9	537.7		618.6			76.7027	75.4922		76.874	75.6635		77.0728	75.8656
0.1075	493.533	75.5951	0.15223		0.1075	668.033	76.229	0.15223		0.1075	618.4	75.8962	0.15223												587.2	587.6	590.8	588.533		538.5	537.7	536.9	537.7		618.6			76.7027	75.4922		76.8741	75.6636		77.0734	75.8662
0.10778	493.533	75.5946	0.15223		0.10778	668.033	76.229	0.15223		0.10778	618.4	75.8963	0.15223												587.3	587.7	590.9	588.633		538.5	537.7	536.9	537.7		618.6			76.7028	75.4923		76.8742	75.6637		77.0742	75.867
0.10806	493.533	75.5943	0.15223		0.10806	668	76.2296	0.15223		0.10806	618.4	75.8964	0.15223												587.3	587.8	590.9	588.667		538.5	537.7	536.9	537.7		618.6			76.7028	75.4923		76.8743	75.6638		77.0743	75.8671
0.10833	493.433	75.594	0.15223		0.10833	668	76.2297	0.15223		0.10833	618.4	75.8964	0.15223												587.4	587.8	591	588.733		538.5	537.7	536.9	537.7		618.6			76.7028	75.4923		76.8744	75.6639		77.0743	75.8671
0.10861	493.433	75.5939	0.15223		0.10861	668	76.2295	0.15223		0.10861	618.4	75.8964	0.15223												587.5	587.9	591	588.8		538.5	537.7	536.9	537.7		618.6			76.7028	75.4923		76.8743	75.6638		77.0744	75.8672
0.10889	493.433	75.5939	0.15223		0.10889	668	76.2294	0.15223		0.10889	618.4	75.8964	0.15223												587.5	588	591.1	588.867		538.5	537.7	536.9	537.7		618.6			76.7028	75.4923		76.8742	75.6637		77.0748	75.8676
0.10917	493.367	75.5935	0.15223		0.10917	668	76.2294	0.15223		0.10917	618.4	75.8966	0.15223												587.6	588	591.2	588.933		538.5	537.7	536.9	537.7		618.6			76.7028	75.4923		76.8743	75.6638		77.0748	75.8676
0.10944	493.367	75.5936	0.15223		0.10944	668	76.2291	0.15223		0.10944	618.4	75.8966	0.15223												587.7	588.1	591.2	589		538.5	537.7	536.9	537.7		618.6			76.7028	75.4923		76.8746	75.6641		77.0749	75.8677
0.10972	493.333	75.5937	0.15223		0.10972	668	76.2292	0.15223		0.10972	618.4	75.8971	0.15223												587.7	588.2	591.3	589.067		538.6	537.7	536.9	537.733		618.6			76.7028	75.4923		76.8745	75.664		77.075	75.8678
0.11	493.333	75.5936	0.15223		0.11	668	76.2292	0.15223		0.11	618.4	75.8969	0.15223												587.8	588.2	591.3	589.1		538.5	537.7	536.9	537.7		618.6			76.7028	75.4923		76.8744	75.6639		77.075	75.8678
0.11028	493.267	75.5936	0.15223		0.11028	668.033	76.2292	0.15223		0.11028	618.5	75.8964	0.15223												587.9	588.3	591.4	589.2		538.6	537.7	536.9	537.733		618.6			76.7028	75.4923		76.8744	75.6639		77.0753	75.8681
0.11056	493.233	75.5932	0.15223		0.11056	668.033	76.2292	0.15223		0.11056	618.4	75.8963	0.15223												587.9	588.3	591.4	589.2		538.6	537.7	536.9	537.733		618.6			76.7028	75.4923		76.8746	75.6641		77.0753	75.8681
0.11083	493.233	75.5932	0.15223		0.11083	668.033	76.2293	0.15223		0.11083	618.4	75.896	0.15223												587.9	588.3	591.5	589.233		538.6	537.7	537	537.767		618.6			76.7028	75.4923		76.8748	75.6643		77.0754	75.8682
0.11111	493.233	75.5932	0.15223		0.11111	668.033	76.2293	0.15223		0.11111	618.5	75.896	0.15223												588	588.4	591.5	589.3		538.6	537.8	537	537.8		618.6			76.7028	75.4923		76.8751	75.6646		77.0755	75.8683
0.11139	493.167	75.5931	0.15223		0.11139	668.033	76.2293	0.15223		0.11139	618.4	75.8961	0.15223												588	588.5	591.6	589.367		538.6	537.8	537	537.8		618.6			76.703	75.4925		76.8752	75.6647		77.0755	75.8683
0.11167	493.167	75.593	0.15223		0.11167	668.033	76.2293	0.15223		0.11167	618.4	75.8969	0.15223												588.1	588.5	591.6	589.4		538.6	537.8	537	537.8		618.6			76.703	75.4925		76.8754	75.6649		77.0752	75.868
0.11194	493.133	75.5928	0.15223		0.11194	668.033	76.2293	0.15223		0.11194	618.5	75.8966	0.15223												588.2	588.6	591.7	589.5		538.6	537.8	537	537.8		618.6			76.7029	75.4924		76.8753	75.6648		77.0753	75.8681
0.11222	493.133	75.5925	0.15223		0.11222	668.033	76.2293	0.15223		0.11222	618.5	75.8964	0.15223												588.2	588.6	591.8	589.533		538.6	537.8	537	537.8		618.6			76.7028	75.4923		76.8753	75.6648		77.0753	75.8681
0.1125	493.133	75.5922	0.15223		0.1125	668.033	76.2293	0.15223		0.1125	618.4	75.8964	0.15223												588.3	588.7	591.8	589.6		538.6	537.8	537	537.8		618.6			76.7029	75.4924		76.8753	75.6648		77.0759	75.8687
0.11278	493.033	75.5916	0.15223		0.11278	668.033	76.2293	0.15223		0.11278	618.5	75.8973	0.15223												588.4	588.8	591.9	589.7		538.6	537.8	537	537.8		618.6			76.7029	75.4924		76.8751	75.6646		77.0759	75.8687
0.11306	493.033	75.5915	0.15223		0.11306	668.033	76.2293	0.15223		0.11306	618.4	75.8974	0.15223												588.4	588.8	591.9	589.7		538.6	537.8	537	537.8		618.6			76.7029	75.4924		76.8753	75.6648		77.075	75.8678
0.11333	493.033	75.5915	0.15223		0.11333	668.033	76.2293	0.15223		0.11333	618.4	75.8972	0.15223												588.5	588.9	592	589.8		538.6	537.8	537	537.8		618.6			76.7028	75.4923		76.8758	75.6653		77.0751	75.8679
0.11361	493	75.5914	0.15223		0.11361	668.033	76.2293	0.15223		0.11361	618.5	75.8967	0.15223												588.6	589	592.1	589.9		538.6	537.8	537	537.8		618.6			76.7027	75.4922		76.8758	75.6653		77.0758	75.8686
0.11389	492.933	75.5914	0.15223		0.11389	668.033	76.2293	0.15223		0.11389	618.5	75.8971	0.15223												588.6	589	592.1	589.9		538.6	537.8	537	537.8		618.6			76.7027	75.4922		76.8758	75.6653		77.0757	75.8685
0.11417	492.933	75.5914	0.15223		0.11417	668.033	76.229	0.15223		0.11417	618.5	75.8975	0.15223												588.7	589.1	592.2	590		538.7	537.8	537	537.833		618.6			76.7027	75.4922		76.8759	75.6654		77.0762	75.869
0.11444	492.933	75.5912	0.15223		0.11444	668.033	76.2289	0.15223		0.11444	618.5	75.8976	0.15223												588.7	589.2	592.2	590.033		538.7	537.8	537	537.833		618.6			76.7028	75.4923		76.8763	75.6658		77.076	75.8688
0.11472	492.9	75.5909	0.15223		0.11472	668.033	76.2289	0.15223		0.11472	618.5	75.8977	0.15223												588.8	589.2	592.3	590.1		538.7	537.8	537	537.833		618.6			76.7028	75.4923		76.8764	75.6659		77.0756	75.8684
0.115	492.833	75.5909	0.15223		0.115	668.033	76.2289	0.15223		0.115	618.5	75.8977	0.15223												588.9	589.3	592.3	590.167		538.7	537.8	537	537.833		618.6			76.7028	75.4923		76.8764	75.6659		77.0753	75.8681
0.11528	492.833	75.5906	0.15223		0.11528	668.033	76.2285	0.15223		0.11528	618.5	75.8976	0.15223												588.9	589.3	592.4	590.2		538.7	537.8	537	537.833		618.6			76.7028	75.4923		76.8764	75.6659		77.0755	75.8683
0.11556	492.833	75.5906	0.15223		0.11556	668.033	76.2283	0.15223		0.11556	618.5	75.8977	0.15223												588.9	589.3	592.4	590.2		538.7	537.8	537	537.833		618.6			76.7028	75.4923		76.8764	75.6659		77.0761	75.8689
0.11583	492.733	75.5905	0.15223		0.11583	668.033	76.2283	0.15223		0.11583	618.5	75.8978	0.15223												589	589.4	592.5	590.3		538.7	537.8	537	537.833		618.6			76.7028	75.4923		76.8764	75.6659		77.0759	75.8687
0.11611	492.733	75.5905	0.15223		0.11611	668.033	76.2283	0.15223		0.11611	618.5	75.8977	0.15223												589	589.5	592.5	590.333		538.7	537.9	537	537.867		618.6			76.7028	75.4923		76.8764	75.6659		77.0756	75.8684
0.11639	492.733	75.5905	0.15223		0.11639	668	76.2284	0.15223		0.11639	618.5	75.8975	0.15223												589.1	589.5	592.6	590.4		538.7	537.9	537	537.867		618.6			76.7027	75.4922		76.8764	75.6659		77.0762	75.869
0.11667	492.733	75.5905	0.15223		0.11667	668	76.2285	0.15223		0.11667	618.5	75.8975	0.15223												589.2	589.6	592.6	590.467		538.7	537.9	537	537.867		618.6			76.7027	75.4922		76.8764	75.6659		77.0764	75.8692
0.11694	492.733	75.5905	0.15223		0.11694	668	76.2284	0.15223		0.11694	618.5	75.8976	0.15223												589.2	589.6	592.7	590.5		538.7	537.9	537.1	537.9		618.6			76.7027	75.4922		76.8766	75.6661		77.0764	75.8692
0.11722	492.633	75.5901	0.15223		0.11722	668	76.2284	0.15223		0.11722	618.5	75.8976	0.15223												589.3	589.7	592.7	590.567		538.7	537.9	537.1	537.9		618.6			76.7026	75.4921		76.8766	75.6661		77.077	75.8698
0.1175	492.633	75.5901	0.15223		0.1175	668.033	76.2284	0.15223		0.1175	618.5	75.8979	0.15223												589.3	589.8	592.8	590.633		538.8	537.9	537.1	537.933		618.7			76.7025	75.492		76.877	75.6665		77.0772	75.87
0.11778	492.633	75.5898	0.15223		0.11778	668.033	76.2284	0.15223		0.11778	618.5	75.898	0.15223												589.4	589.8	592.9	590.7		538.8	537.9	537.1	537.933		618.7			76.7025	75.492		76.8771	75.6666		77.0771	75.8699
0.11806	492.633	75.5898	0.15223		0.11806	668	76.2284	0.15223		0.11806	618.5	75.898	0.15223												589.5	589.9	592.9	590.767		538.8	537.9	537.1	537.933		618.7			76.7024	75.4919		76.877	75.6665		77.0772	75.87
0.11833	492.6	75.5898	0.15223		0.11833	668	76.2284	0.15223		0.11833	618.5	75.8981	0.15223												589.5	590	593	590.833		538.8	537.9	537.1	537.933		618.7			76.7024	75.4919		76.8771	75.6666		77.0775	75.8703
0.11861	492.533	75.5898	0.15223		0.11861	668.033	76.2286	0.15223		0.11861	618.5	75.8985	0.15223												589.6	590	593	590.867		538.8	537.9	537.1	537.933		618.7			76.7025	75.492		76.8771	75.6666		77.0771	75.8699
0.11889	492.533	75.5896	0.15223		0.11889	668.033	76.2289	0.15223		0.11889	618.5	75.8985	0.15223												589.6	590.1	593.1	590.933		538.8	537.9	537.1	537.933		618.6			76.7027	75.4922		76.8775	75.667		77.0772	75.87
0.11917	492.5	75.5895	0.15223		0.11917	668.033	76.2289	0.15223		0.11917	618.5	75.8984	0.15223												589.7	590.1	593.1	590.967		538.8	537.9	537.1	537.933		618.7			76.7027	75.4922		76.8776	75.6671		77.0775	75.8703
0.11944	492.433	75.5895	0.15223		0.11944	668.033	76.2291	0.15223		0.11944	618.5	75.8978	0.15223												589.8	590.2	593.2	591.067		538.8	538	537.1	537.967		618.7			76.7027	75.4922		76.8776	75.6671		77.0778	75.8706
0.11972	492.433	75.5895	0.15223		0.11972	668.033	76.2291	0.15223		0.11972	618.5	75.8979	0.15223												589.8	590.2	593.3	591.1		538.8	537.9	537.1	537.933		618.7			76.7024	75.4919		76.8776	75.6671		77.0782	75.871
0.12	492.433	75.5894	0.15223		0.12	668.033	76.2291	0.15223		0.12	618.5	75.898	0.15223												589.9	590.3	593.3	591.167		538.8	538	537.1	537.967		618.7			76.7025	75.492		76.8776	75.6671		77.0783	75.8711
0.12028	492.4	75.5893	0.15223		0.12028	668.033	76.2292	0.15223		0.12028	618.5	75.8986	0.15223												589.9	590.3	593.3	591.167		538.9	538	537.1	538		618.7			76.7025	75.492		76.8779	75.6674		77.0783	75.8711
0.12056	492.333	75.5891	0.15223		0.12056	668.033	76.2292	0.15223		0.12056	618.5	75.8987	0.15223												589.9	590.4	593.4	591.233		538.9	538	537.1	538		618.7			76.7026	75.4921		76.878	75.6675		77.0783	75.8711
0.12083	492.333	75.5891	0.15223		0.12083	668.033	76.2289	0.15223		0.12083	618.5	75.8985	0.15223												590	590.4	593.4	591.267		538.9	538	537.1	538		618.7			76.7026	75.4921		76.8779	75.6674		77.0783	75.8711
0.12111	492.333	75.5891	0.15223		0.12111	668.033	76.2289	0.15223		0.12111	618.5	75.8983	0.15223												590	590.5	593.5	591.333		538.9	538	537.1	538		618.7			76.7026	75.4921		76.8778	75.6673		77.078	75.8708
0.12139	492.333	75.5887	0.15223		0.12139	668.033	76.2288	0.15223		0.12139	618.5	75.8983	0.15223												590.1	590.5	593.5	591.367		538.9	538	537.1	538		618.7			76.7026	75.4921		76.8778	75.6673		77.0781	75.8709
0.12167	492.3	75.5887	0.15223		0.12167	668.033	76.2288	0.15223		0.12167	618.5	75.8983	0.15223												590.2	590.6	593.6	591.467		538.9	538	537.1	538		618.7			76.7026	75.4921		76.8779	75.6674		77.0786	75.8714
0.12194	492.233	75.5886	0.15223		0.12194	668.033	76.2287	0.15223		0.12194	618.5	75.8983	0.15223												590.2	590.7	593.7	591.533		538.9	538	537.1	538		618.7			76.7026	75.4921		76.8783	75.6678		77.0779	75.8707
0.12222	492.233	75.5886	0.15223		0.12222	668.033	76.2285	0.15223		0.12222	618.5	75.8984	0.15223												590.3	590.7	593.7	591.567		538.9	538	537.1	538		618.7			76.7028	75.4923		76.8784	75.6679		77.0775	75.8703
0.1225	492.2	75.5884	0.15223		0.1225	668.033	76.2286	0.15223		0.1225	618.5	75.8983	0.15223												590.3	590.8	593.8	591.633		538.9	538	537.1	538		618.7			76.7027	75.4922		76.8783	75.6678		77.0777	75.8705
0.12278	492.2	75.5882	0.15223		0.12278	668.033	76.2285	0.15223		0.12278	618.6	75.898	0.15223												590.4	590.8	593.8	591.667		538.9	538	537.1	538		618.7			76.7026	75.4921		76.8782	75.6677		77.0781	75.8709
0.12306	492.133	75.5881	0.15223		0.12306	668.033	76.2291	0.15223		0.12306	618.6	75.8981	0.15223												590.4	590.9	593.9	591.733		538.9	538	537.1	538		618.7			76.7025	75.492		76.8783	75.6678		77.078	75.8708
0.12333	492.133	75.5881	0.15223		0.12333	668.033	76.2293	0.15223		0.12333	618.6	75.898	0.15223												590.5	591	593.9	591.8		538.9	538	537.1	538		618.7			76.7025	75.492		76.8783	75.6678		77.078	75.8708
0.12361	492.133	75.588	0.15223		0.12361	668.033	76.2292	0.15223		0.12361	618.5	75.8976	0.15223												590.5	591	594	591.833		538.9	538	537.1	538		618.7			76.7023	75.4918		76.8783	75.6678		77.078	75.8708
0.12389	492.1	75.588	0.15223		0.12389	668	76.2291	0.15223		0.12389	618.6	75.8977	0.15223												590.6	591.1	594.1	591.933		538.9	538	537.1	538		618.7			76.702	75.4915		76.8783	75.6678		77.0785	75.8713
0.12417	492.033	75.588	0.15223		0.12417	668.033	76.2292	0.15223		0.12417	618.5	75.8977	0.15223												590.6	591.1	594.1	591.933		538.9	538	537.1	538		618.7			76.7021	75.4916		76.8783	75.6678		77.0786	75.8714
0.12444	492.033	75.588	0.15223		0.12444	668.033	76.2291	0.15223		0.12444	618.5	75.8973	0.15223												590.7	591.2	594.2	592.033		538.9	538	537.1	538		618.7			76.7023	75.4918		76.8785	75.668		77.0785	75.8713
0.12472	492.033	75.5879	0.15223		0.12472	668.033	76.229	0.15223		0.12472	618.6	75.8976	0.15223												590.8	591.3	594.2	592.1		538.9	538	537.1	538		618.7			76.7024	75.4919		76.8786	75.6681		77.0792	75.872
0.125	492	75.5875	0.15223		0.125	668.033	76.2285	0.15223		0.125	618.5	75.8976	0.15223												590.8	591.3	594.3	592.133		538.9	538	537.1	538		618.7			76.7025	75.492		76.8789	75.6684		77.0794	75.8722
0.12528	491.933	75.5874	0.15223		0.12528	668.033	76.2287	0.15223		0.12528	618.6	75.8977	0.15223												590.8	591.3	594.3	592.133		538.9	538	537.1	538		618.7			76.7026	75.4921		76.879	75.6685		77.0794	75.8722
0.12556	491.933	75.5875	0.15223		0.12556	668.033	76.229	0.15223		0.12556	618.6	75.8978	0.15223												590.9	591.4	594.3	592.2		538.9	538	537.1	538		618.7			76.7026	75.4921		76.8788	75.6683		77.0793	75.8721
0.12583	491.9	75.5876	0.15223		0.12583	668.033	76.2293	0.15223		0.12583	618.6	75.8978	0.15223												590.9	591.4	594.4	592.233		538.9	538	537.1	538		618.7			76.7026	75.4921		76.8789	75.6684		77.0796	75.8724
0.12611	491.9	75.5874	0.15223		0.12611	668	76.2294	0.15223		0.12611	618.6	75.8981	0.15223												591	591.5	594.5	592.333		539	538	537.2	538.067		618.7			76.7026	75.4921		76.879	75.6685		77.0796	75.8724
0.12639	491.9	75.5871	0.15223		0.12639	668.033	76.2295	0.15223		0.12639	618.6	75.898	0.15223												591	591.5	594.5	592.333		539	538	537.1	538.033		618.7			76.7026	75.4921		76.879	75.6685		77.0788	75.8716
0.12667	491.833	75.5869	0.15223		0.12667	668	76.2296	0.15223		0.12667	618.6	75.8978	0.15223												591.1	591.6	594.6	592.433		539	538	537.2	538.067		618.7			76.7027	75.4922		76.879	75.6685		77.0789	75.8717
0.12694	491.833	75.5869	0.15223		0.12694	668.033	76.2296	0.15223		0.12694	618.6	75.8979	0.15223												591.2	591.7	594.6	592.5		539	538	537.2	538.067		618.7			76.7026	75.4921		76.8792	75.6687		77.0791	75.8719
0.12722	491.8	75.5869	0.15223		0.12722	668.033	76.229	0.15223		0.12722	618.6	75.8982	0.15223												591.2	591.7	594.7	592.533		539	538.1	537.2	538.1		618.7			76.7025	75.492		76.8792	75.6687		77.0796	75.8724
0.1275	491.767	75.5869	0.15223		0.1275	668.033	76.229	0.15223		0.1275	618.6	75.8982	0.15223												591.2	591.8	594.7	592.567		539	538	537.2	538.067		618.7			76.7025	75.492		76.8797	75.6692		77.0794	75.8722
0.12778	491.733	75.5867	0.15223		0.12778	668.033	76.229	0.15223		0.12778	618.6	75.8981	0.15223												591.3	591.8	594.8	592.633		539	538.1	537.2	538.1		618.7			76.7026	75.4921		76.8798	75.6693		77.0795	75.8723
0.12806	491.733	75.5866	0.15223		0.12806	668.033	76.2288	0.15223		0.12806	618.6	75.898	0.15223												591.4	591.9	594.9	592.733		539	538.1	537.2	538.1		618.7			76.7026	75.4921		76.8795	75.669		77.0795	75.8723
0.12833	491.7	75.5862	0.15223		0.12833	668	76.2288	0.15223		0.12833	618.6	75.898	0.15223												591.4	591.9	594.9	592.733		539	538.1	537.2	538.1		618.7			76.7026	75.4921		76.8794	75.6689		77.0801	75.8729
0.12861	491.667	75.5861	0.15223		0.12861	668.033	76.2289	0.15223		0.12861	618.6	75.898	0.15223												591.5	592	595	592.833		539	538.1	537.2	538.1		618.7			76.7026	75.4921		76.8795	75.669		77.0805	75.8733
0.12889	491.633	75.5861	0.15223		0.12889	668	76.2289	0.15223		0.12889	618.6	75.8983	0.15223												591.5	592.1	595	592.867		539	538.1	537.2	538.1		618.7			76.7026	75.4921		76.8795	75.669		77.0804	75.8732
0.12917	491.633	75.586	0.15223		0.12917	668	76.2286	0.15223		0.12917	618.6	75.8986	0.15223												591.6	592.1	595.1	592.933		539	538.1	537.2	538.1		618.7			76.7026	75.4921		76.8799	75.6694		77.0804	75.8732
0.12944	491.6	75.5859	0.15223		0.12944	668.033	76.2285	0.15223		0.12944	618.6	75.8987	0.15223												591.6	592.2	595.1	592.967		539.1	538.1	537.2	538.133		618.7			76.7026	75.4921		76.8804	75.6699		77.0807	75.8735
0.12972	491.567	75.5858	0.15223		0.12972	668.033	76.2287	0.15223		0.12972	618.6	75.8989	0.15223												591.7	592.2	595.2	593.033		539.1	538.1	537.2	538.133		618.7			76.7026	75.4921		76.8804	75.6699		77.0808	75.8736
0.13	491.533	75.5858	0.15223		0.13	668.033	76.2288	0.15223		0.13	618.6	75.8989	0.15223												591.7	592.3	595.2	593.067		539.1	538.1	537.2	538.133		618.7			76.7025	75.492		76.8802	75.6697		77.0811	75.8739
0.13028	491.5	75.5858	0.15223		0.13028	668.033	76.2289	0.15223		0.13028	618.6	75.8985	0.15223												591.7	592.3	595.2	593.067		539.1	538.1	537.2	538.133		618.8			76.7024	75.4919		76.8798	75.6693		77.0811	75.8739
0.13056	491.5	75.5858	0.15223		0.13056	668.033	76.2288	0.15223		0.13056	618.6	75.8983	0.15223												591.8	592.3	595.3	593.133		539.1	538.1	537.2	538.133		618.8			76.7025	75.492		76.88	75.6695		77.0811	75.8739
0.13083	491.467	75.5855	0.15223		0.13083	668.033	76.2288	0.15223		0.13083	618.6	75.8983	0.15223												591.8	592.4	595.4	593.2		539.1	538.1	537.2	538.133		618.8			76.7025	75.492		76.8805	75.67		77.081	75.8738
0.13111	491.433	75.5856	0.15223		0.13111	668.033	76.2284	0.15223		0.13111	618.6	75.899	0.15223												591.9	592.5	595.4	593.267		539.1	538.1	537.3	538.167		618.8			76.7025	75.492		76.8805	75.67		77.081	75.8738
0.13139	491.433	75.5856	0.15223		0.13139	668.033	76.2283	0.15223		0.13139	618.6	75.8989	0.15223												592	592.5	595.5	593.333		539.1	538.1	537.2	538.133		618.8			76.7025	75.492		76.8806	75.6701		77.0814	75.8742
0.13167	491.433	75.5852	0.15223		0.13167	668.033	76.2283	0.15223		0.13167	618.6	75.8989	0.15223												592	592.6	595.5	593.367		539.1	538.1	537.2	538.133		618.8			76.7025	75.492		76.8809	75.6704		77.0816	75.8744
0.13194	491.4	75.5851	0.15223		0.13194	668.033	76.2283	0.15223		0.13194	618.6	75.8991	0.15223												592.1	592.6	595.6	593.433		539.1	538.2	537.3	538.2		618.8			76.7025	75.492		76.8809	75.6704		77.0816	75.8744
0.13222	491.367	75.5852	0.15223		0.13222	668.033	76.2283	0.15223		0.13222	618.6	75.8992	0.15223												592.1	592.7	595.6	593.467		539.1	538.2	537.3	538.2		618.8			76.7025	75.492		76.8807	75.6702		77.0816	75.8744
0.1325	491.333	75.5852	0.15223		0.1325	668.033	76.2281	0.15223		0.1325	618.6	75.8993	0.15223												592.2	592.7	595.7	593.533		539.1	538.2	537.3	538.2		618.8			76.7025	75.492		76.8806	75.6701		77.0814	75.8742
0.13278	491.3	75.5851	0.15223		0.13278	668.033	76.2286	0.15223		0.13278	618.6	75.8994	0.15223												592.2	592.8	595.7	593.567		539.1	538.2	537.3	538.2		618.7			76.7025	75.492		76.8807	75.6702		77.0818	75.8746
0.13306	491.3	75.5849	0.15223		0.13306	668.033	76.2286	0.15223		0.13306	618.6	75.8995	0.15223												592.3	592.8	595.8	593.633		539.2	538.2	537.3	538.233		618.8			76.7025	75.492		76.8809	75.6704		77.0818	75.8746
0.13333	491.267	75.5847	0.15223		0.13333	668.033	76.2284	0.15223		0.13333	618.6	75.8993	0.15223												592.3	592.9	595.8	593.667		539.2	538.2	537.3	538.233		618.8			76.7025	75.492		76.881	75.6705		77.0817	75.8745
0.13361	491.233	75.5848	0.15223		0.13361	668.033	76.2282	0.15223		0.13361	618.6	75.8986	0.15223												592.4	593	595.9	593.767		539.2	538.2	537.3	538.233		618.8			76.7025	75.492		76.8812	75.6707		77.0832	75.876
0.13389	491.233	75.5848	0.15223		0.13389	668.033	76.2285	0.15223		0.13389	618.6	75.8988	0.15223												592.4	593	595.9	593.767		539.2	538.2	537.3	538.233		618.8			76.7025	75.492		76.8813	75.6708		77.084	75.8768
0.13417	491.2	75.5847	0.15223		0.13417	668.033	76.2284	0.15223		0.13417	618.6	75.8988	0.15223												592.5	593.1	596	593.867		539.2	538.2	537.3	538.233		618.8			76.7025	75.492		76.8813	75.6708		77.0836	75.8764
0.13444	491.167	75.5846	0.15223		0.13444	668.033	76.2284	0.15223		0.13444	618.6	75.8989	0.15223												592.5	593.1	596	593.867		539.2	538.2	537.3	538.233		618.8			76.7025	75.492		76.8814	75.6709		77.0843	75.8771
0.13472	491.133	75.5846	0.15223		0.13472	668.033	76.2284	0.15223		0.13472	618.6	75.899	0.15223												592.6	593.2	596.1	593.967		539.2	538.2	537.3	538.233		618.8			76.7025	75.492		76.8817	75.6712		77.0842	75.877
0.135	491.1	75.5841	0.15223		0.135	668.033	76.2284	0.15223		0.135	618.6	75.8985	0.15223												592.6	593.2	596.1	593.967		539.2	538.2	537.3	538.233		618.8			76.7025	75.492		76.8816	75.6711		77.084	75.8768
0.13528	491.1	75.5841	0.15223		0.13528	668.033	76.2285	0.15223		0.13528	618.6	75.8986	0.15223												592.6	593.2	596.2	594		539.2	538.2	537.3	538.233		618.8			76.7025	75.492		76.8818	75.6713		77.084	75.8768
0.13556	491.067	75.5839	0.15223		0.13556	668.033	76.2287	0.15223		0.13556	618.6	75.8987	0.15223												592.7	593.3	596.2	594.067		539.2	538.2	537.3	538.233		618.8			76.7025	75.492		76.8818	75.6713		77.0845	75.8773
0.13583	491.033	75.5839	0.15223		0.13583	668.033	76.2287	0.15223		0.13583	618.6	75.8984	0.15223												592.7	593.3	596.3	594.1		539.2	538.2	537.3	538.233		618.8			76.7025	75.492		76.8819	75.6714		77.0848	75.8776
0.13611	491.033	75.584	0.15223		0.13611	668.033	76.229	0.15223		0.13611	618.7	75.8984	0.15223												592.8	593.4	596.3	594.167		539.2	538.2	537.3	538.233		618.8			76.7025	75.492		76.8819	75.6714		77.0848	75.8776
0.13639	491	75.584	0.15223		0.13639	668.033	76.2289	0.15223		0.13639	618.7	75.8985	0.15223												592.8	593.5	596.4	594.233		539.2	538.2	537.3	538.233		618.8			76.7025	75.492		76.8819	75.6714		77.0843	75.8771
0.13667	491	75.584	0.15223		0.13667	668.033	76.2286	0.15223		0.13667	618.7	75.8985	0.15223												592.9	593.5	596.4	594.267		539.2	538.2	537.3	538.233		618.8			76.7025	75.492		76.8819	75.6714		77.0841	75.8769
0.13694	490.967	75.5835	0.15223		0.13694	668.033	76.2287	0.15223		0.13694	618.7	75.8983	0.15223												593	593.6	596.5	594.367		539.2	538.2	537.3	538.233		618.8			76.7025	75.492		76.8819	75.6714		77.0842	75.877
0.13722	490.967	75.5836	0.15223		0.13722	668.033	76.2282	0.15223		0.13722	618.7	75.8982	0.15223												593	593.6	596.5	594.367		539.2	538.2	537.3	538.233		618.8			76.7025	75.492		76.8819	75.6714		77.0847	75.8775
0.1375	490.9	75.5836	0.15223		0.1375	668.033	76.2279	0.15223		0.1375	618.6	75.8982	0.15223												593	593.7	596.6	594.433		539.2	538.3	537.3	538.267		618.8			76.7025	75.492		76.8823	75.6718		77.0845	75.8773
0.13778	490.867	75.5837	0.15223		0.13778	668.033	76.2288	0.15223		0.13778	618.7	75.8989	0.15223												593.1	593.7	596.6	594.467		539.3	538.2	537.3	538.267		618.8			76.7025	75.492		76.8822	75.6717		77.0837	75.8765
0.13806	490.867	75.5836	0.15223		0.13806	668.033	76.229	0.15223		0.13806	618.7	75.8991	0.15223												593.2	593.8	596.7	594.567		539.3	538.2	537.3	538.267		618.8			76.7025	75.492		76.8823	75.6718		77.0835	75.8763
0.13833	490.833	75.5833	0.15223		0.13833	668.033	76.2285	0.15223		0.13833	618.7	75.8989	0.15223												593.2	593.8	596.7	594.567		539.3	538.2	537.3	538.267		618.8			76.7025	75.492		76.8823	75.6718		77.0845	75.8773
0.13861	490.8	75.5832	0.15223		0.13861	668.033	76.2282	0.15223		0.13861	618.7	75.8982	0.15223												593.3	593.9	596.8	594.667		539.3	538.2	537.3	538.267		618.8			76.7025	75.492		76.8823	75.6718		77.0847	75.8775
0.13889	490.8	75.5831	0.15223		0.13889	668.033	76.2282	0.15223		0.13889	618.7	75.8985	0.15223												593.3	593.9	596.8	594.667		539.3	538.3	537.3	538.3		618.8			76.7025	75.492		76.8824	75.6719		77.0847	75.8775
0.13917	490.767	75.5828	0.15223		0.13917	668.033	76.2282	0.15223		0.13917	618.7	75.8988	0.15223												593.4	594	596.9	594.767		539.3	538.3	537.3	538.3		618.8			76.7025	75.492		76.8824	75.6719		77.0839	75.8767
0.13944	490.733	75.5827	0.15223		0.13944	668.033	76.2283	0.15223		0.13944	618.7	75.899	0.15223												593.4	594.1	596.9	594.8		539.3	538.3	537.3	538.3		618.8			76.7025	75.492		76.8824	75.6719		77.0839	75.8767
0.13972	490.7	75.5826	0.15223		0.13972	668.033	76.2292	0.15223		0.13972	618.7	75.899	0.15223												593.5	594.1	597	594.867		539.3	538.3	537.3	538.3		618.8			76.7025	75.492		76.8826	75.6721		77.0842	75.877
0.14	490.7	75.5825	0.15223		0.14	668.033	76.229	0.15223		0.14	618.7	75.8989	0.15223												593.5	594.1	597	594.867		539.3	538.3	537.3	538.3		618.8			76.7025	75.492		76.8826	75.6721		77.0843	75.8771
0.14028	490.667	75.5826	0.15223		0.14028	668.033	76.2291	0.15223		0.14028	618.7	75.899	0.15223												593.5	594.2	597	594.9		539.3	538.3	537.3	538.3		618.8			76.7025	75.492		76.8826	75.6721		77.0848	75.8776
0.14056	490.667	75.5826	0.15223		0.14056	668.033	76.229	0.15223		0.14056	618.7	75.899	0.15223												593.6	594.2	597.1	594.967		539.3	538.3	537.3	538.3		618.8			76.7025	75.492		76.8827	75.6722		77.0848	75.8776
0.14083	490.6	75.5823	0.15223		0.14083	668.033	76.2287	0.15223		0.14083	618.7	75.8997	0.15223												593.6	594.3	597.1	595		539.3	538.3	537.3	538.3		618.8			76.7025	75.492		76.8826	75.6721		77.0845	75.8773
0.14111	490.6	75.5822	0.15223		0.14111	668.033	76.2286	0.15223		0.14111	618.7	75.8995	0.15223												593.7	594.3	597.2	595.067		539.3	538.3	537.3	538.3		618.8			76.7025	75.492		76.8826	75.6721		77.0846	75.8774
0.14139	490.567	75.5822	0.15223		0.14139	668.033	76.2285	0.15223		0.14139	618.7	75.8994	0.15223												593.7	594.4	597.2	595.1		539.3	538.3	537.3	538.3		618.8			76.7024	75.4919		76.883	75.6725		77.0849	75.8777
0.14167	490.567	75.5819	0.15223		0.14167	668.033	76.2285	0.15223		0.14167	618.7	75.8994	0.15223												593.8	594.4	597.3	595.167		539.3	538.3	537.3	538.3		618.8			76.7024	75.4919		76.8831	75.6726		77.0851	75.8779
0.14194	490.567	75.5819	0.15223		0.14194	668.033	76.2286	0.15223		0.14194	618.7	75.8992	0.15223												593.8	594.5	597.3	595.2		539.3	538.3	537.3	538.3		618.8			76.7024	75.4919		76.883	75.6725		77.0857	75.8785
0.14222	490.5	75.5819	0.15223		0.14222	668.033	76.2286	0.15223		0.14222	618.7	75.8993	0.15223												593.9	594.5	597.4	595.267		539.3	538.3	537.3	538.3		618.8			76.7023	75.4918		76.883	75.6725		77.0856	75.8784
0.1425	490.467	75.5819	0.15223		0.1425	668.033	76.2284	0.15223		0.1425	618.7	75.8997	0.15223												593.9	594.6	597.4	595.3		539.3	538.3	537.3	538.3		618.8			76.7023	75.4918		76.8833	75.6728		77.0855	75.8783
0.14278	490.467	75.5819	0.15223		0.14278	668.033	76.2286	0.15223		0.14278	618.7	75.8996	0.15223												594	594.6	597.5	595.367		539.3	538.3	537.3	538.3		618.8			76.7023	75.4918		76.8833	75.6728		77.0876	75.8804
0.14306	490.467	75.5819	0.15223		0.14306	668.033	76.2287	0.15223		0.14306	618.7	75.8997	0.15223												594	594.7	597.5	595.4		539.3	538.3	537.3	538.3		618.8			76.7023	75.4918		76.8833	75.6728		77.0882	75.881
0.14333	490.4	75.5816	0.15223		0.14333	668.033	76.2286	0.15223		0.14333	618.7	75.8998	0.15223												594.1	594.7	597.6	595.467		539.3	538.3	537.3	538.3		618.8			76.7022	75.4917		76.8833	75.6728		77.0883	75.8811
0.14361	490.4	75.5816	0.15223		0.14361	668.033	76.2286	0.15223		0.14361	618.7	75.8997	0.15223												594.1	594.8	597.6	595.5		539.3	538.3	537.3	538.3		618.8			76.7022	75.4917		76.8838	75.6733		77.088	75.8808
0.14389	490.367	75.5816	0.15223		0.14389	668.033	76.2286	0.15223		0.14389	618.7	75.9	0.15223												594.2	594.8	597.7	595.567		539.4	538.3	537.3	538.333		618.8			76.7022	75.4917		76.884	75.6735		77.089	75.8818
0.14417	490.333	75.5812	0.15223		0.14417	668.033	76.2286	0.15223		0.14417	618.7	75.8999	0.15223												594.2	594.9	597.7	595.6		539.4	538.3	537.3	538.333		618.8			76.7022	75.4917		76.8842	75.6737		77.0891	75.8819
0.14444	490.3	75.5812	0.15223		0.14444	668.033	76.2283	0.15223		0.14444	618.7	75.8998	0.15223												594.3	594.9	597.8	595.667		539.4	538.3	537.3	538.333		618.8			76.7022	75.4917		76.8842	75.6737		77.0889	75.8817
0.14472	490.267	75.5812	0.15223		0.14472	668.033	76.2286	0.15223		0.14472	618.7	75.8999	0.15223												594.3	595	597.8	595.7		539.4	538.3	537.4	538.367		618.8			76.7022	75.4917		76.8842	75.6737		77.0892	75.882
0.145	490.267	75.5813	0.15223		0.145	668.033	76.2286	0.15223		0.145	618.7	75.9	0.15223												594.3	595	597.8	595.7		539.4	538.3	537.4	538.367		618.8			76.7022	75.4917		76.8842	75.6737		77.0891	75.8819
0.14528	490.267	75.5809	0.15223		0.14528	668.033	76.2283	0.15223		0.14528	618.7	75.9001	0.15223												594.4	595.1	597.9	595.8		539.4	538.3	537.4	538.367		618.9			76.7022	75.4917		76.8842	75.6737		77.089	75.8818
0.14556	490.2	75.5808	0.15223		0.14556	668.033	76.2284	0.15223		0.14556	618.7	75.9001	0.15223												594.4	595.1	597.9	595.8		539.4	538.3	537.3	538.333		618.8			76.7022	75.4917		76.8843	75.6738		77.089	75.8818
0.14583	490.2	75.5808	0.15223		0.14583	668.033	76.2289	0.15223		0.14583	618.7	75.9001	0.15223												594.5	595.1	598	595.867		539.4	538.3	537.4	538.367		618.8			76.7022	75.4917		76.8846	75.6741		77.0896	75.8824
0.14611	490.2	75.5807	0.15223		0.14611	668.033	76.2288	0.15223		0.14611	618.7	75.8998	0.15223												594.5	595.2	598	595.9		539.4	538.4	537.4	538.4		618.8			76.7022	75.4917		76.8845	75.674		77.0896	75.8824
0.14639	490.167	75.5803	0.15223		0.14639	668.033	76.2288	0.15223		0.14639	618.7	75.9	0.15223												594.6	595.3	598.1	596		539.4	538.4	537.4	538.4		618.8			76.7022	75.4917		76.8844	75.6739		77.0897	75.8825
0.14667	490.167	75.5804	0.15223		0.14667	668.033	76.2288	0.15223		0.14667	618.7	75.9004	0.15223												594.6	595.3	598.1	596		539.4	538.4	537.4	538.4		618.9			76.7022	75.4917		76.8844	75.6739		77.0898	75.8826
0.14694	490.1	75.5804	0.15223		0.14694	668	76.2288	0.15223		0.14694	618.7	75.9006	0.15223												594.7	595.4	598.2	596.1		539.4	538.4	537.4	538.4		618.9			76.7022	75.4917		76.8844	75.6739		77.0899	75.8827
0.14722	490.1	75.5801	0.15223		0.14722	668	76.2293	0.15223		0.14722	618.7	75.9006	0.15223												594.7	595.4	598.2	596.1		539.4	538.4	537.4	538.4		618.9			76.7024	75.4919		76.8844	75.6739		77.09	75.8828
0.1475	490.067	75.58	0.15223		0.1475	668	76.2293	0.15223		0.1475	618.7	75.9005	0.15223												594.8	595.4	598.3	596.167		539.4	538.4	537.4	538.4		618.9			76.7023	75.4918		76.8847	75.6742		77.0902	75.883
0.14778	490.033	75.5801	0.15223		0.14778	668	76.229	0.15223		0.14778	618.7	75.9006	0.15223												594.8	595.5	598.3	596.2		539.4	538.4	537.4	538.4		618.9			76.7021	75.4916		76.8848	75.6743		77.0902	75.883
0.14806	490	75.5802	0.15223		0.14806	668.033	76.2289	0.15223		0.14806	618.7	75.9006	0.15223												594.9	595.6	598.4	596.3		539.4	538.4	537.4	538.4		618.9			76.7022	75.4917		76.8848	75.6743		77.0902	75.883
0.14833	489.967	75.5802	0.15223		0.14833	668	76.2289	0.15223		0.14833	618.7	75.9006	0.15223												594.9	595.6	598.4	596.3		539.4	538.4	537.4	538.4		618.9			76.7024	75.4919		76.885	75.6745		77.0902	75.883
0.14861	489.967	75.5798	0.15223		0.14861	668	76.2289	0.15223		0.14861	618.7	75.9006	0.15223												595	595.7	598.4	596.367		539.5	538.4	537.4	538.433		618.9			76.7024	75.4919		76.8851	75.6746		77.0903	75.8831
0.14889	489.933	75.5795	0.15223		0.14889	668	76.2289	0.15223		0.14889	618.8	75.9006	0.15223												595	595.7	598.5	596.4		539.5	538.4	537.4	538.433		618.9			76.7022	75.4917		76.885	75.6745		77.09	75.8828
0.14917	489.933	75.5795	0.15223		0.14917	668	76.2289	0.15223		0.14917	618.8	75.9011	0.15223												595.1	595.8	598.5	596.467		539.5	538.4	537.4	538.433		618.9			76.7022	75.4917		76.885	75.6745		77.0898	75.8826
0.14944	489.9	75.5795	0.15223		0.14944	668	76.2289	0.15223		0.14944	618.8	75.9011	0.15223												595.1	595.8	598.6	596.5		539.5	538.4	537.4	538.433		618.9			76.7021	75.4916		76.8851	75.6746		77.0899	75.8827
0.14972	489.867	75.5794	0.15223		0.14972	668.033	76.2289	0.15223		0.14972	618.8	75.901	0.15223												595.1	595.8	598.6	596.5		539.5	538.4	537.4	538.433		618.9			76.7021	75.4916		76.8851	75.6746		77.0897	75.8825
0.15	489.833	75.5793	0.15223		0.15	668	76.2288	0.15223		0.15	618.8	75.9009	0.15223												595.2	595.8	598.6	596.533		539.5	538.4	537.4	538.433		618.9			76.7021	75.4916		76.8853	75.6748		77.0894	75.8822
0.15028	489.8	75.5793	0.15223		0.15028	668	76.2289	0.15223		0.15028	618.8	75.9008	0.15223												595.2	595.9	598.7	596.6		539.5	538.4	537.4	538.433		618.9			76.7022	75.4917		76.8853	75.6748		77.0897	75.8825
0.15056	489.8	75.5793	0.15223		0.15056	668	76.2294	0.15223		0.15056	618.8	75.9007	0.15223												595.3	596	598.7	596.667		539.5	538.4	537.4	538.433		618.9			76.7023	75.4918		76.8853	75.6748		77.0896	75.8824
0.15083	489.8	75.5793	0.15223		0.15083	667.967	76.2294	0.15223		0.15083	618.8	75.9009	0.15223												595.3	596	598.8	596.7		539.5	538.4	537.4	538.433		618.9			76.7023	75.4918		76.8853	75.6748		77.0905	75.8833
0.15111	489.767	75.579	0.15223		0.15111	668	76.2291	0.15223		0.15111	618.8	75.9002	0.15223												595.4	596.1	598.8	596.767		539.5	538.4	537.4	538.433		618.9			76.7023	75.4918		76.8855	75.675		77.0908	75.8836
0.15139	489.733	75.579	0.15223		0.15139	667.967	76.2291	0.15223		0.15139	618.7	75.9002	0.15223												595.4	596.1	598.9	596.8		539.5	538.4	537.4	538.433		618.9			76.7023	75.4918		76.8854	75.6749		77.0909	75.8837
0.15167	489.733	75.579	0.15223		0.15167	668	76.2292	0.15223		0.15167	618.8	75.9006	0.15223												595.5	596.2	598.9	596.867		539.5	538.4	537.4	538.433		618.9			76.7022	75.4917		76.8852	75.6747		77.0906	75.8834
0.15194	489.667	75.579	0.15223		0.15194	667.967	76.2291	0.15223		0.15194	618.8	75.9008	0.15223												595.5	596.2	599	596.9		539.5	538.4	537.4	538.433		618.9			76.7022	75.4917		76.8852	75.6747		77.0907	75.8835
0.15222	489.667	75.5789	0.15223		0.15222	667.967	76.229	0.15223		0.15222	618.8	75.9008	0.15223												595.6	596.3	599	596.967		539.5	538.4	537.4	538.433		618.9			76.7021	75.4916		76.8852	75.6747		77.091	75.8838
0.1525	489.633	75.5783	0.15223		0.1525	667.967	76.229	0.15223		0.1525	618.8	75.9008	0.15223												595.6	596.3	599.1	597		539.5	538.4	537.4	538.433		618.9			76.7019	75.4914		76.8854	75.6749		77.0909	75.8837
0.15278	489.633	75.5782	0.15223		0.15278	667.967	76.2289	0.15223		0.15278	618.8	75.9008	0.15223												595.7	596.4	599.1	597.067		539.5	538.4	537.4	538.433		618.9			76.702	75.4915		76.8859	75.6754		77.0913	75.8841
0.15306	489.6	75.5781	0.15223		0.15306	667.967	76.2294	0.15223		0.15306	618.8	75.9008	0.15223												595.7	596.4	599.2	597.1		539.5	538.4	537.4	538.433		618.9			76.702	75.4915		76.8861	75.6756		77.0916	75.8844
0.15333	489.567	75.5781	0.15223		0.15333	667.967	76.2293	0.15223		0.15333	618.8	75.9007	0.15223												595.8	596.5	599.2	597.167		539.5	538.4	537.4	538.433		618.9			76.7021	75.4916		76.8862	75.6757		77.0914	75.8842
0.15361	489.567	75.5783	0.15223		0.15361	667.967	76.2293	0.15223		0.15361	618.8	75.9007	0.15223												595.8	596.5	599.3	597.2		539.5	538.4	537.4	538.433		618.9			76.7021	75.4916		76.886	75.6755		77.0915	75.8843
0.15389	489.533	75.5784	0.15223		0.15389	667.967	76.2291	0.15223		0.15389	618.8	75.9009	0.15223												595.8	596.5	599.3	597.2		539.5	538.4	537.4	538.433		618.9			76.7021	75.4916		76.8859	75.6754		77.0915	75.8843
0.15417	489.5	75.5783	0.15223		0.15417	667.967	76.2291	0.15223		0.15417	618.8	75.9008	0.15223												595.9	596.6	599.4	597.3		539.5	538.4	537.4	538.433		618.9			76.7021	75.4916		76.886	75.6755		77.0915	75.8843
0.15444	489.467	75.5782	0.15223		0.15444	667.967	76.2291	0.15223		0.15444	618.8	75.9007	0.15223												595.9	596.6	599.4	597.3		539.5	538.4	537.4	538.433		618.9			76.702	75.4915		76.8863	75.6758		77.0921	75.8849
0.15472	489.467	75.5781	0.15223		0.15472	668	76.2291	0.15223		0.15472	618.8	75.9007	0.15223												595.9	596.6	599.4	597.3		539.5	538.4	537.4	538.433		618.9			76.7018	75.4913		76.8867	75.6762		77.0921	75.8849
0.155	489.433	75.578	0.15223		0.155	667.967	76.2291	0.15223		0.155	618.8	75.9007	0.15223												596	596.7	599.4	597.367		539.6	538.4	537.4	538.467		618.9			76.7018	75.4913		76.8866	75.6761		77.0922	75.885
0.15528	489.4	75.5777	0.15223		0.15528	667.967	76.2291	0.15223		0.15528	618.8	75.9008	0.15223												596	596.7	599.5	597.4		539.5	538.4	537.4	538.433		618.9			76.7019	75.4914		76.8865	75.676		77.0922	75.885
0.15556	489.367	75.5777	0.15223		0.15556	667.967	76.2291	0.15223		0.15556	618.8	75.9008	0.15223												596.1	596.8	599.5	597.467		539.6	538.4	537.4	538.467		618.9			76.7019	75.4914		76.8866	75.6761		77.0923	75.8851
0.15583	489.367	75.5777	0.15223		0.15583	668	76.2294	0.15223		0.15583	618.8	75.9008	0.15223												596.1	596.8	599.6	597.5		539.6	538.4	537.4	538.467		618.9			76.7019	75.4914		76.8866	75.6761		77.0923	75.8851
0.15611	489.367	75.5776	0.15223		0.15611	667.967	76.2291	0.15223		0.15611	618.8	75.9011	0.15223												596.2	596.9	599.6	597.567		539.6	538.4	537.4	538.467		618.9			76.7019	75.4914		76.8866	75.6761		77.0925	75.8853
0.15639	489.333	75.5775	0.15223		0.15639	668.033	76.229	0.15223		0.15639	618.8	75.9011	0.15223												596.2	596.9	599.7	597.6		539.6	538.5	537.4	538.5		618.9			76.7019	75.4914		76.8866	75.6761		77.0923	75.8851
0.15667	489.333	75.5772	0.15223		0.15667	668	76.2289	0.15223		0.15667	618.8	75.9009	0.15223												596.2	597	599.7	597.633		539.6	538.4	537.4	538.467		618.9			76.7017	75.4912		76.8866	75.6761		77.0922	75.885
0.15694	489.267	75.5771	0.15223		0.15694	668	76.229	0.15223		0.15694	618.8	75.9008	0.15223												596.3	597	599.7	597.667		539.6	538.5	537.4	538.5		618.9			76.7019	75.4914		76.887	75.6765		77.0927	75.8855
0.15722	489.267	75.5771	0.15223		0.15722	667.967	76.2292	0.15223		0.15722	618.8	75.9009	0.15223												596.3	597.1	599.8	597.733		539.6	538.5	537.4	538.5		618.9			76.7019	75.4914		76.887	75.6765		77.0927	75.8855
0.1575	489.233	75.5771	0.15223		0.1575	667.967	76.2291	0.15223		0.1575	618.8	75.9013	0.15223												596.4	597.1	599.8	597.767		539.6	538.5	537.4	538.5		618.9			76.702	75.4915		76.887	75.6765		77.0928	75.8856
0.15778	489.233	75.5768	0.15223		0.15778	667.967	76.2291	0.15223		0.15778	618.8	75.9013	0.15223												596.4	597.2	599.9	597.833		539.6	538.5	537.4	538.5		618.9			76.702	75.4915		76.887	75.6765		77.0928	75.8856
0.15806	489.167	75.5767	0.15223		0.15806	668	76.2291	0.15223		0.15806	618.8	75.9012	0.15223												596.5	597.2	599.9	597.867		539.6	538.5	537.4	538.5		618.9			76.702	75.4915		76.887	75.6765		77.0928	75.8856
0.15833	489.167	75.5766	0.15223		0.15833	668	76.2291	0.15223		0.15833	618.8	75.901	0.15223												596.5	597.2	600	597.9		539.6	538.5	537.4	538.5		618.9			76.702	75.4915		76.8874	75.6769		77.0928	75.8856
0.15861	489.133	75.5764	0.15223		0.15861	668	76.2291	0.15223		0.15861	618.8	75.901	0.15223												596.6	597.3	600	597.967		539.6	538.5	537.4	538.5		618.9			76.702	75.4915		76.8874	75.6769		77.0929	75.8857
0.15889	489.133	75.5763	0.15223		0.15889	667.967	76.2291	0.15223		0.15889	618.8	75.9011	0.15223												596.6	597.3	600.1	598		539.6	538.5	537.4	538.5		618.9			76.702	75.4915		76.8874	75.6769		77.093	75.8858
0.15917	489.067	75.5764	0.15223		0.15917	668.033	76.2291	0.15223		0.15917	618.8	75.9012	0.15223												596.6	597.4	600.1	598.033		539.6	538.5	537.4	538.5		618.9			76.702	75.4915		76.8873	75.6768		77.0929	75.8857
0.15944	489.067	75.5764	0.15223		0.15944	667.967	76.2291	0.15223		0.15944	618.8	75.9004	0.15223												596.7	597.4	600.1	598.067		539.6	538.5	537.4	538.5		618.9			76.7022	75.4917		76.8873	75.6768		77.0927	75.8855
0.15972	489.033	75.5764	0.15223		0.15972	667.967	76.2291	0.15223		0.15972	618.8	75.9002	0.15223												596.7	597.4	600.1	598.067		539.6	538.5	537.4	538.5		618.9			76.7025	75.492		76.8872	75.6767		77.0928	75.8856
0.16	489.033	75.5762	0.15223		0.16	667.967	76.2289	0.15223		0.16	618.8	75.9005	0.15223												596.7	597.5	600.2	598.133		539.6	538.5	537.4	538.5		618.9			76.7025	75.492		76.8872	75.6767		77.0917	75.8845
0.16028	488.967	75.5761	0.15223		0.16028	667.967	76.2289	0.15223		0.16028	618.8	75.9006	0.15223												596.8	597.5	600.2	598.167		539.6	538.5	537.5	538.533		618.9			76.7024	75.4919		76.8872	75.6767		77.0926	75.8854
0.16056	488.967	75.5761	0.15223		0.16056	667.967	76.2289	0.15223		0.16056	618.8	75.9006	0.15223												596.8	597.6	600.3	598.233		539.6	538.5	537.4	538.5		618.9			76.7023	75.4918		76.8873	75.6768		77.0931	75.8859
0.16083	488.967	75.576	0.15223		0.16083	667.967	76.229	0.15223		0.16083	618.8	75.9006	0.15223												596.9	597.6	600.3	598.267		539.7	538.5	537.5	538.567		618.9			76.7022	75.4917		76.8876	75.6771		77.0932	75.886
0.16111	488.933	75.5758	0.15223		0.16111	667.967	76.2292	0.15223		0.16111	618.8	75.9007	0.15223												596.9	597.6	600.3	598.267		539.7	538.5	537.5	538.567		618.9			76.7021	75.4916		76.8875	75.677		77.0931	75.8859
0.16139	488.933	75.5757	0.15223		0.16139	667.967	76.2292	0.15223		0.16139	618.8	75.9009	0.15223												596.9	597.7	600.4	598.333		539.7	538.5	537.5	538.567		618.9			76.7021	75.4916		76.8875	75.677		77.0931	75.8859
0.16167	488.933	75.5755	0.15223		0.16167	667.967	76.2291	0.15223		0.16167	618.8	75.9012	0.15223												597	597.7	600.4	598.367		539.7	538.5	537.5	538.567		618.9			76.702	75.4915		76.8878	75.6773		77.0933	75.8861
0.16194	488.867	75.5754	0.15223		0.16194	667.967	76.2291	0.15223		0.16194	618.8	75.9012	0.15223												597	597.8	600.5	598.433		539.7	538.5	537.5	538.567		618.9			76.7021	75.4916		76.8877	75.6772		77.0933	75.8861
0.16222	488.833	75.5754	0.15223		0.16222	667.967	76.2291	0.15223		0.16222	618.8	75.9011	0.15223												597	597.8	600.5	598.433		539.7	538.5	537.5	538.567		618.9			76.7023	75.4918		76.8878	75.6773		77.0935	75.8863
0.1625	488.833	75.5753	0.15223		0.1625	667.967	76.2291	0.15223		0.1625	618.8	75.9012	0.15223												597.1	597.9	600.5	598.5		539.7	538.5	537.5	538.567		618.9			76.7023	75.4918		76.8881	75.6776		77.0935	75.8863
0.16278	488.833	75.5752	0.15223		0.16278	668	76.2291	0.15223		0.16278	618.8	75.9013	0.15223												597.1	597.9	600.6	598.533		539.7	538.5	537.5	538.567		618.9			76.7022	75.4917		76.8884	75.6779		77.0935	75.8863
0.16306	488.767	75.5753	0.15223		0.16306	667.967	76.2293	0.15223		0.16306	618.8	75.9013	0.15223												597.2	597.9	600.6	598.567		539.7	538.5	537.5	538.567		618.9			76.7017	75.4912		76.8883	75.6778		77.0936	75.8864
0.16333	488.733	75.5753	0.15223		0.16333	667.967	76.2292	0.15223		0.16333	618.8	75.9013	0.15223												597.2	598	600.7	598.633		539.7	538.5	537.5	538.567		618.9			76.7018	75.4913		76.8882	75.6777		77.0939	75.8867
0.16361	488.733	75.5752	0.15223		0.16361	667.967	76.2296	0.15223		0.16361	618.8	75.9014	0.15223												597.3	598	600.7	598.667		539.7	538.5	537.5	538.567		618.9			76.7017	75.4912		76.8882	75.6777		77.094	75.8868
0.16389	488.733	75.5751	0.15223		0.16389	667.967	76.2294	0.15223		0.16389	618.9	75.9014	0.15223												597.3	598.1	600.8	598.733		539.7	538.5	537.5	538.567		618.9			76.7017	75.4912		76.8882	75.6777		77.0941	75.8869
0.16417	488.7	75.5747	0.15223		0.16417	668	76.2294	0.15223		0.16417	618.8	75.9013	0.15223												597.3	598.1	600.8	598.733		539.7	538.5	537.5	538.567		619			76.7018	75.4913		76.8882	75.6777		77.0942	75.887
0.16444	488.667	75.5748	0.15223		0.16444	667.967	76.2296	0.15223		0.16444	618.8	75.9013	0.15223												597.3	598.1	600.8	598.733		539.7	538.5	537.5	538.567		619			76.7019	75.4914		76.8887	75.6782		77.0943	75.8871
0.16472	488.633	75.5749	0.15223		0.16472	667.967	76.2296	0.15223		0.16472	618.8	75.9013	0.15223												597.4	598.2	600.9	598.833		539.7	538.5	537.5	538.567		619			76.7019	75.4914		76.8889	75.6784		77.0936	75.8864
0.165	488.633	75.5748	0.15223		0.165	667.967	76.2295	0.15223		0.165	618.8	75.9013	0.15223												597.4	598.2	600.9	598.833		539.7	538.5	537.5	538.567		619			76.7019	75.4914		76.8889	75.6784		77.0935	75.8863
0.16528	488.6	75.5743	0.15223		0.16528	667.967	76.2293	0.15223		0.16528	618.9	75.9013	0.15223												597.5	598.2	600.9	598.867		539.7	538.5	537.5	538.567		619			76.7019	75.4914		76.8889	75.6784		77.094	75.8868
0.16556	488.6	75.5743	0.15223		0.16556	667.967	76.2294	0.15223		0.16556	618.9	75.9013	0.15223												597.5	598.3	601	598.933		539.7	538.6	537.5	538.6		619			76.7019	75.4914		76.8889	75.6784		77.0937	75.8865
0.16583	488.533	75.5743	0.15223		0.16583	667.967	76.2295	0.15223		0.16583	618.9	75.9013	0.15223												597.6	598.3	601	598.967		539.7	538.6	537.5	538.6		619			76.7019	75.4914		76.8887	75.6782		77.0938	75.8866
0.16611	488.533	75.5744	0.15223		0.16611	667.967	76.2297	0.15223		0.16611	618.9	75.9015	0.15223												597.6	598.4	601.1	599.033		539.7	538.6	537.5	538.6		619			76.7022	75.4917		76.8891	75.6786		77.094	75.8868
0.16639	488.533	75.5744	0.15223		0.16639	667.967	76.2296	0.15223		0.16639	618.9	75.9014	0.15223												597.6	598.4	601.1	599.033		539.7	538.6	537.5	538.6		619			76.7021	75.4916		76.8891	75.6786		77.0939	75.8867
0.16667	488.5	75.5742	0.15223		0.16667	667.967	76.2296	0.15223		0.16667	618.9	75.9009	0.15223												597.7	598.5	601.1	599.1		539.8	538.6	537.5	538.633		619			76.7021	75.4916		76.889	75.6785		77.0936	75.8864
0.16694	488.467	75.5738	0.15223		0.16694	667.967	76.2296	0.15223		0.16694	618.9	75.9009	0.15223												597.7	598.5	601.2	599.133		539.8	538.6	537.5	538.633		619			76.702	75.4915		76.889	75.6785		77.0938	75.8866
0.16722	488.433	75.5738	0.15223		0.16722	667.967	76.2297	0.15223		0.16722	618.9	75.9013	0.15223												597.8	598.5	601.2	599.167		539.8	538.6	537.5	538.633		619			76.7019	75.4914		76.8889	75.6784		77.0943	75.8871
0.1675	488.433	75.5738	0.15223		0.1675	667.967	76.2297	0.15223		0.1675	618.9	75.9007	0.15223												597.8	598.6	601.3	599.233		539.8	538.6	537.5	538.633		619			76.7019	75.4914		76.8888	75.6783		77.0942	75.887
0.16778	488.433	75.5738	0.15223		0.16778	667.967	76.2297	0.15223		0.16778	618.9	75.9006	0.15223												597.8	598.6	601.3	599.233		539.8	538.6	537.5	538.633		619			76.7018	75.4913		76.8888	75.6783		77.0948	75.8876
0.16806	488.4	75.5738	0.15223		0.16806	667.933	76.2297	0.15223		0.16806	618.9	75.9008	0.15223												597.9	598.7	601.3	599.3		539.8	538.6	537.5	538.633		619			76.7018	75.4913		76.8893	75.6788		77.0948	75.8876
0.16833	488.333	75.5738	0.15223		0.16833	667.967	76.2298	0.15223		0.16833	618.9	75.901	0.15223												597.9	598.7	601.4	599.333		539.8	538.6	537.5	538.633		619			76.7018	75.4913		76.8892	75.6787		77.0949	75.8877
0.16861	488.333	75.5738	0.15223		0.16861	667.967	76.2297	0.15223		0.16861	618.9	75.9014	0.15223												597.9	598.7	601.4	599.333		539.8	538.6	537.5	538.633		619			76.7019	75.4914		76.8894	75.6789		77.0948	75.8876
0.16889	488.333	75.5738	0.15223		0.16889	667.967	76.2297	0.15223		0.16889	618.9	75.9013	0.15223												598	598.8	601.5	599.433		539.8	538.6	537.5	538.633		619			76.7021	75.4916		76.8894	75.6789		77.0946	75.8874
0.16917	488.267	75.5737	0.15223		0.16917	667.967	76.2297	0.15223		0.16917	618.9	75.9012	0.15223												598	598.8	601.5	599.433		539.8	538.6	537.5	538.633		619			76.7019	75.4914		76.8893	75.6788		77.0949	75.8877
0.16944	488.233	75.5734	0.15223		0.16944	667.967	76.2298	0.15223		0.16944	618.9	75.901	0.15223												598	598.8	601.5	599.433		539.8	538.6	537.5	538.633		619			76.7018	75.4913		76.8894	75.6789		77.0949	75.8877
0.16972	488.233	75.5729	0.15223		0.16972	667.967	76.2293	0.15223		0.16972	618.9	75.9009	0.15223												598.1	598.9	601.5	599.5		539.8	538.6	537.5	538.633		619			76.7017	75.4912		76.8896	75.6791		77.0947	75.8875
0.17	488.233	75.5732	0.15223		0.17	667.967	76.2295	0.15223		0.17	618.9	75.9009	0.15223												598.1	598.9	601.6	599.533		539.8	538.6	537.5	538.633		619			76.7017	75.4912		76.8897	75.6792		77.0949	75.8877
0.17028	488.2	75.5734	0.15223		0.17028	667.967	76.2294	0.15223		0.17028	618.9	75.9009	0.15223												598.2	599	601.6	599.6		539.8	538.6	537.5	538.633		619			76.7016	75.4911		76.8897	75.6792		77.0951	75.8879
0.17056	488.2	75.5734	0.15223		0.17056	667.967	76.2289	0.15223		0.17056	618.9	75.9012	0.15223												598.2	599	601.6	599.6		539.8	538.6	537.5	538.633		619			76.7013	75.4908		76.8896	75.6791		77.0952	75.888
0.17083	488.133	75.5733	0.15223		0.17083	667.967	76.229	0.15223		0.17083	618.9	75.9013	0.15223												598.2	599	601.7	599.633		539.8	538.6	537.5	538.633		619			76.7015	75.491		76.8896	75.6791		77.0952	75.888
0.17111	488.133	75.5727	0.15223		0.17111	667.967	76.2292	0.15223		0.17111	618.9	75.901	0.15223												598.3	599.1	601.7	599.7		539.8	538.6	537.5	538.633		619			76.7018	75.4913		76.8896	75.6791		77.0952	75.888
0.17139	488.133	75.5726	0.15223		0.17139	667.967	76.2293	0.15223		0.17139	618.9	75.9011	0.15223												598.3	599.1	601.8	599.733		539.8	538.6	537.5	538.633		619			76.7017	75.4912		76.8899	75.6794		77.0953	75.8881
0.17167	488.1	75.5726	0.15223		0.17167	667.933	76.2295	0.15223		0.17167	618.9	75.9015	0.15223												598.4	599.2	601.8	599.8		539.8	538.6	537.5	538.633		619			76.7016	75.4911		76.89	75.6795		77.0954	75.8882
0.17194	488.067	75.5726	0.15223		0.17194	667.967	76.2292	0.15223		0.17194	618.9	75.9009	0.15223												598.4	599.2	601.8	599.8		539.8	538.6	537.5	538.633		619			76.7016	75.4911		76.8899	75.6794		77.0948	75.8876
0.17222	488.033	75.5725	0.15223		0.17222	667.967	76.2292	0.15223		0.17222	618.9	75.9015	0.15223												598.4	599.2	601.9	599.833		539.8	538.6	537.5	538.633		619			76.7016	75.4911		76.8899	75.6794		77.0949	75.8877
0.1725	488.033	75.5723	0.15223		0.1725	667.967	76.2293	0.15223		0.1725	618.9	75.9014	0.15223												598.5	599.3	601.9	599.9		539.8	538.6	537.5	538.633		619			76.7014	75.4909		76.8899	75.6794		77.0947	75.8875
0.17278	488.033	75.5723	0.15223		0.17278	667.967	76.2293	0.15223		0.17278	618.9	75.9013	0.15223												598.5	599.3	602	599.933		539.8	538.6	537.5	538.633		619			76.7015	75.491		76.8899	75.6794		77.0947	75.8875
0.17306	488	75.5723	0.15223		0.17306	667.967	76.2293	0.15223		0.17306	618.9	75.9013	0.15223												598.6	599.4	602	600		539.8	538.6	537.5	538.633		619			76.7017	75.4912		76.8899	75.6794		77.0949	75.8877
0.17333	487.933	75.5723	0.15223		0.17333	667.967	76.2293	0.15223		0.17333	618.9	75.9013	0.15223												598.6	599.4	602	600		539.8	538.6	537.5	538.633		619			76.7016	75.4911		76.8902	75.6797		77.0949	75.8877
0.17361	487.933	75.5721	0.15223		0.17361	667.933	76.2293	0.15223		0.17361	618.9	75.9008	0.15223												598.6	599.4	602.1	600.033		539.8	538.6	537.5	538.633		619			76.7016	75.4911		76.8902	75.6797		77.0955	75.8883
0.17389	487.933	75.572	0.15223		0.17389	667.933	76.2292	0.15223		0.17389	618.9	75.9003	0.15223												598.7	599.5	602.1	600.1		539.8	538.6	537.5	538.633		619			76.7016	75.4911		76.8902	75.6797		77.0949	75.8877
0.17417	487.9	75.5721	0.15223		0.17417	667.933	76.2291	0.15223		0.17417	618.9	75.9001	0.15223												598.7	599.5	602.1	600.1		539.8	538.6	537.5	538.633		619			76.7016	75.4911		76.8904	75.6799		77.0948	75.8876
0.17444	487.833	75.5718	0.15223		0.17444	667.967	76.229	0.15223		0.17444	618.9	75.9008	0.15223												598.7	599.5	602.1	600.1		539.8	538.6	537.5	538.633		619			76.7016	75.4911		76.8904	75.6799		77.0954	75.8882
0.17472	487.833	75.5717	0.15223		0.17472	667.933	76.2294	0.15223		0.17472	618.9	75.9009	0.15223												598.8	599.6	602.2	600.2		539.9	538.6	537.5	538.667		619			76.7017	75.4912		76.8907	75.6802		77.0958	75.8886
0.175	487.8	75.5716	0.15223		0.175	667.933	76.2291	0.15223		0.175	618.9	75.9008	0.15223												598.8	599.6	602.2	600.2		539.9	538.6	537.5	538.667		619			76.7018	75.4913		76.8908	75.6803		77.096	75.8888
0.17528	487.8	75.5716	0.15223		0.17528	667.967	76.2288	0.15223		0.17528	618.9	75.9007	0.15223												598.8	599.6	602.2	600.2		539.9	538.6	537.5	538.667		619			76.7018	75.4913		76.8907	75.6802		77.096	75.8888
0.17556	487.767	75.5716	0.15223		0.17556	667.967	76.229	0.15223		0.17556	618.9	75.9005	0.15223												598.9	599.7	602.3	600.3		539.8	538.6	537.5	538.633		619			76.7018	75.4913		76.8906	75.6801		77.096	75.8888
0.17583	487.767	75.5713	0.15223		0.17583	667.967	76.2291	0.15223		0.17583	618.9	75.9005	0.15223												598.9	599.7	602.3	600.3		539.9	538.6	537.5	538.667		619			76.7018	75.4913		76.8906	75.6801		77.096	75.8888
0.17611	487.733	75.5712	0.15223		0.17611	667.933	76.2283	0.15223		0.17611	618.9	75.9005	0.15223												598.9	599.8	602.4	600.367		539.9	538.6	537.5	538.667		619			76.7018	75.4913		76.8906	75.6801		77.0958	75.8886
0.17639	487.733	75.5712	0.15223		0.17639	667.933	76.2287	0.15223		0.17639	618.9	75.9009	0.15223												599	599.8	602.4	600.4		539.9	538.6	537.5	538.667		619			76.7017	75.4912		76.8909	75.6804		77.0964	75.8892
0.17667	487.7	75.5712	0.15223		0.17667	667.933	76.2289	0.15223		0.17667	618.9	75.9007	0.15223												599	599.8	602.4	600.4		539.9	538.6	537.5	538.667		619			76.7017	75.4912		76.8909	75.6804		77.0965	75.8893
0.17694	487.667	75.5712	0.15223		0.17694	667.933	76.2289	0.15223		0.17694	618.9	75.9014	0.15223												599.1	599.9	602.5	600.5		539.9	538.6	537.5	538.667		619			76.7014	75.4909		76.8912	75.6807		77.0964	75.8892
0.17722	487.633	75.5712	0.15223		0.17722	667.967	76.2288	0.15223		0.17722	618.9	75.9014	0.15223												599.1	599.9	602.5	600.5		539.9	538.6	537.5	538.667		619			76.7014	75.4909		76.8913	75.6808		77.0963	75.8891
0.1775	487.633	75.5707	0.15223		0.1775	667.933	76.2288	0.15223		0.1775	618.9	75.9009	0.15223												599.1	600	602.5	600.533		539.9	538.6	537.5	538.667		619			76.7016	75.4911		76.8914	75.6809		77.0962	75.889
0.17778	487.633	75.5707	0.15223		0.17778	667.933	76.2288	0.15223		0.17778	618.9	75.9009	0.15223												599.2	600	602.6	600.6		539.9	538.6	537.5	538.667		619			76.7017	75.4912		76.8913	75.6808		77.0967	75.8895
0.17806	487.567	75.5707	0.15223		0.17806	667.967	76.2284	0.15223		0.17806	618.9	75.9009	0.15223												599.2	600	602.6	600.6		539.9	538.6	537.5	538.667		619			76.7017	75.4912		76.891	75.6805		77.0969	75.8897
0.17833	487.567	75.5707	0.15223		0.17833	667.967	76.229	0.15223		0.17833	618.9	75.9014	0.15223												599.3	600.1	602.6	600.667		539.9	538.6	537.5	538.667		619			76.7016	75.4911		76.891	75.6805		77.097	75.8898
0.17861	487.533	75.5707	0.15223		0.17861	667.967	76.229	0.15223		0.17861	618.9	75.9011	0.15223												599.3	600.1	602.7	600.7		539.9	538.6	537.5	538.667		619			76.7016	75.4911		76.8912	75.6807		77.0963	75.8891
0.17889	487.533	75.5706	0.15223		0.17889	667.967	76.229	0.15223		0.17889	618.9	75.901	0.15223												599.3	600.1	602.7	600.7		539.9	538.6	537.5	538.667		619			76.7017	75.4912		76.8915	75.681		77.0965	75.8893
0.17917	487.467	75.5699	0.15223		0.17917	667.933	76.2289	0.15223		0.17917	618.9	75.9012	0.15223												599.3	600.1	602.7	600.7		539.9	538.6	537.5	538.667		619			76.7017	75.4912		76.8916	75.6811		77.0963	75.8891
0.17944	487.467	75.5699	0.15223		0.17944	667.933	76.2289	0.15223		0.17944	618.9	75.9012	0.15223												599.4	600.2	602.8	600.8		539.9	538.6	537.5	538.667		619			76.7019	75.4914		76.8915	75.681		77.0964	75.8892
0.17972	487.467	75.5699	0.15223		0.17972	667.933	76.2289	0.15223		0.17972	618.9	75.9009	0.15223												599.4	600.2	602.8	600.8		539.9	538.6	537.5	538.667		619			76.7019	75.4914		76.8917	75.6812		77.0971	75.8899
0.18	487.433	75.5699	0.15223		0.18	667.933	76.2285	0.15223		0.18	618.9	75.9009	0.15223												599.5	600.3	602.8	600.867		539.9	538.6	537.5	538.667		619			76.7018	75.4913		76.8917	75.6812		77.0971	75.8899
0.18028	487.433	75.5699	0.15223		0.18028	667.933	76.2286	0.15223		0.18028	618.9	75.9011	0.15223												599.5	600.3	602.9	600.9		539.9	538.6	537.5	538.667		619			76.7017	75.4912		76.8917	75.6812		77.0972	75.89
0.18056	487.367	75.5699	0.15223		0.18056	667.933	76.2288	0.15223		0.18056	618.9	75.9011	0.15223												599.5	600.3	602.9	600.9		539.9	538.6	537.5	538.667		619			76.7016	75.4911		76.8917	75.6812		77.0973	75.8901
0.18083	487.367	75.5699	0.15223		0.18083	667.933	76.2292	0.15223		0.18083	618.9	75.901	0.15223												599.6	600.4	603	601		539.9	538.6	537.5	538.667		619			76.7016	75.4911		76.892	75.6815		77.0965	75.8893
0.18111	487.333	75.5699	0.15223		0.18111	667.933	76.2292	0.15223		0.18111	618.9	75.9011	0.15223												599.6	600.4	603	601		539.9	538.6	537.5	538.667		619			76.7016	75.4911		76.8922	75.6817		77.0967	75.8895
0.18139	487.333	75.5696	0.15223		0.18139	667.933	76.2292	0.15223		0.18139	618.9	75.9016	0.15223												599.6	600.5	603	601.033		539.9	538.6	537.5	538.667		619			76.7016	75.4911		76.8923	75.6818		77.0968	75.8896
0.18167	487.3	75.5695	0.15223		0.18167	667.933	76.2292	0.15223		0.18167	618.9	75.9011	0.15223												599.7	600.5	603.1	601.1		539.9	538.7	537.5	538.7		619			76.7016	75.4911		76.8923	75.6818		77.0973	75.8901
0.18194	487.267	75.5696	0.15223		0.18194	667.933	76.2291	0.15223		0.18194	618.9	75.9013	0.15223												599.7	600.5	603.1	601.1		539.9	538.7	537.5	538.7		619			76.7015	75.491		76.8923	75.6818		77.0969	75.8897
0.18222	487.267	75.5697	0.15223		0.18222	667.933	76.2297	0.15223		0.18222	618.9	75.9015	0.15223												599.7	600.6	603.1	601.133		539.9	538.7	537.5	538.7		619			76.7016	75.4911		76.8924	75.6819		77.0968	75.8896
0.1825	487.233	75.5696	0.15223		0.1825	667.933	76.2293	0.15223		0.1825	618.9	75.9005	0.15223												599.8	600.6	603.2	601.2		539.9	538.7	537.5	538.7		619			76.7017	75.4912		76.8924	75.6819		77.0974	75.8902
0.18278	487.233	75.5693	0.15223		0.18278	667.933	76.229	0.15223		0.18278	619	75.9006	0.15223												599.8	600.6	603.2	601.2		539.9	538.7	537.5	538.7		619			76.7017	75.4912		76.8925	75.682		77.0974	75.8902
0.18306	487.167	75.5693	0.15223		0.18306	667.933	76.2287	0.15223		0.18306	619	75.9006	0.15223												599.9	600.7	603.2	601.267		540	538.7	537.5	538.733		619			76.7017	75.4912		76.8925	75.682		77.0976	75.8904
0.18333	487.167	75.5693	0.15223		0.18333	667.933	76.2289	0.15223		0.18333	619	75.9013	0.15223												599.9	600.7	603.3	601.3		539.9	538.7	537.5	538.7		619			76.7017	75.4912		76.8925	75.682		77.0972	75.89
0.18361	487.167	75.5693	0.15223		0.18361	667.933	76.2288	0.15223		0.18361	619	75.9013	0.15223												599.9	600.7	603.3	601.3		540	538.7	537.5	538.733		619			76.7017	75.4912		76.8925	75.682		77.0974	75.8902
0.18389	487.133	75.5693	0.15223		0.18389	667.933	76.2288	0.15223		0.18389	619	75.9013	0.15223												600	600.8	603.3	601.367		540	538.7	537.5	538.733		619			76.7017	75.4912		76.8925	75.682		77.0979	75.8907
0.18417	487.067	75.5692	0.15223		0.18417	667.933	76.2288	0.15223		0.18417	619	75.9017	0.15223												600	600.8	603.3	601.367		540	538.7	537.5	538.733		619			76.7015	75.491		76.8925	75.682		77.0979	75.8907
0.18444	487.067	75.5691	0.15223		0.18444	667.933	76.2285	0.15223		0.18444	619	75.9018	0.15223												600	600.8	603.4	601.4		540	538.7	537.5	538.733		619			76.7015	75.491		76.8925	75.682		77.098	75.8908
0.18472	487.067	75.5691	0.15223		0.18472	667.933	76.2285	0.15223		0.18472	619	75.9018	0.15223												600	600.8	603.4	601.4		540	538.7	537.5	538.733		619			76.7014	75.4909		76.8925	75.682		77.0982	75.891
0.185	487.033	75.5689	0.15223		0.185	667.933	76.2286	0.15223		0.185	619	75.9018	0.15223												600.1	600.9	603.5	601.5		540	538.7	537.5	538.733		619			76.7015	75.491		76.8931	75.6826		77.0982	75.891
0.18528	487	75.5687	0.15223		0.18528	667.933	76.2285	0.15223		0.18528	619	75.9019	0.15223												600.1	600.9	603.5	601.5		540	538.7	537.5	538.733		619			76.7015	75.491		76.8929	75.6824		77.0984	75.8912
0.18556	486.967	75.5684	0.15223		0.18556	667.933	76.2285	0.15223		0.18556	619	75.9018	0.15223												600.1	601	603.5	601.533		540	538.7	537.5	538.733		619			76.7016	75.4911		76.893	75.6825		77.0984	75.8912
0.18583	486.967	75.5684	0.15223		0.18583	667.933	76.2285	0.15223		0.18583	619	75.901	0.15223												600.2	601	603.6	601.6		540	538.7	537.5	538.733		619			76.7016	75.4911		76.8931	75.6826		77.0985	75.8913
0.18611	486.967	75.5684	0.15223		0.18611	667.933	76.2285	0.15223		0.18611	619	75.9011	0.15223												600.2	601.1	603.6	601.633		540	538.7	537.5	538.733		619			76.7016	75.4911		76.8932	75.6827		77.0985	75.8913
0.18639	486.967	75.5685	0.15223		0.18639	667.933	76.2285	0.15223		0.18639	619	75.9016	0.15223												600.3	601.1	603.6	601.667		540	538.7	537.5	538.733		619			76.7016	75.4911		76.8931	75.6826		77.0986	75.8914
0.18667	486.967	75.5685	0.15223		0.18667	667.933	76.2286	0.15223		0.18667	619	75.9018	0.15223												600.3	601.1	603.7	601.7		540	538.7	537.5	538.733		619			76.7016	75.4911		76.8931	75.6826		77.0986	75.8914
0.18694	486.867	75.5685	0.15223		0.18694	667.933	76.2283	0.15223		0.18694	619	75.9019	0.15223												600.3	601.2	603.7	601.733		540	538.7	537.5	538.733		619			76.7016	75.4911		76.8931	75.6826		77.0977	75.8905
0.18722	486.867	75.5682	0.15223		0.18722	667.933	76.2288	0.15223		0.18722	619	75.9018	0.15223												600.4	601.2	603.7	601.767		540	538.7	537.5	538.733		619			76.7016	75.4911		76.8931	75.6826		77.0976	75.8904
0.1875	486.867	75.568	0.15223		0.1875	667.933	76.2287	0.15223		0.1875	619	75.9019	0.15223												600.4	601.2	603.8	601.8		540	538.7	537.6	538.767		619			76.7016	75.4911		76.8931	75.6826		77.0984	75.8912
0.18778	486.867	75.5678	0.15223		0.18778	667.933	76.2284	0.15223		0.18778	619	75.9018	0.15223												600.4	601.3	603.8	601.833		540	538.7	537.6	538.767		619			76.7013	75.4908		76.8933	75.6828		77.0987	75.8915
0.18806	486.8	75.5678	0.15223		0.18806	667.933	76.2284	0.15223		0.18806	619	75.9017	0.15223												600.5	601.3	603.9	601.9		540	538.7	537.6	538.767		619			76.7013	75.4908		76.8936	75.6831		77.0989	75.8917
0.18833	486.767	75.5678	0.15223		0.18833	667.933	76.2285	0.15223		0.18833	619	75.9015	0.15223												600.5	601.3	603.9	601.9		540	538.7	537.6	538.767		619			76.7013	75.4908		76.8936	75.6831		77.0988	75.8916
0.18861	486.767	75.5678	0.15223		0.18861	667.933	76.2284	0.15223		0.18861	619	75.9013	0.15223												600.5	601.4	603.9	601.933		540	538.7	537.6	538.767		619			76.7013	75.4908		76.8935	75.683		77.0987	75.8915
0.18889	486.767	75.5678	0.15223		0.18889	667.933	76.2279	0.15223		0.18889	619	75.9014	0.15223												600.6	601.4	603.9	601.967		540	538.7	537.6	538.767		619			76.7013	75.4908		76.8935	75.683		77.0976	75.8904
0.18917	486.767	75.5674	0.15223		0.18917	667.933	76.2283	0.15223		0.18917	619	75.9011	0.15223												600.6	601.4	603.9	601.967		540	538.7	537.6	538.767		619.1			76.7013	75.4908		76.8935	75.683		77.0976	75.8904
0.18944	486.667	75.5674	0.15223		0.18944	667.933	76.2285	0.15223		0.18944	619	75.9013	0.15223												600.6	601.4	604	602		540	538.7	537.5	538.733		619			76.7014	75.4909		76.8936	75.6831		77.0975	75.8903
0.18972	486.667	75.5671	0.15223		0.18972	667.933	76.2287	0.15223		0.18972	619	75.9014	0.15223												600.6	601.5	604	602.033		540.1	538.7	537.6	538.8		619			76.7015	75.491		76.8936	75.6831		77.0974	75.8902
0.19	486.667	75.5669	0.15223		0.19	667.933	76.2287	0.15223		0.19	619	75.9015	0.15223												600.7	601.5	604	602.067		540.1	538.7	537.5	538.767		619.1			76.7014	75.4909		76.8937	75.6832		77.0979	75.8907
0.19028	486.667	75.5667	0.15223		0.19028	667.933	76.2287	0.15223		0.19028	619	75.9007	0.15223												600.7	601.5	604.1	602.1		540.1	538.7	537.5	538.767		619			76.7014	75.4909		76.8938	75.6833		77.0979	75.8907
0.19056	486.667	75.5665	0.15223		0.19056	667.933	76.2287	0.15223		0.19056	619	75.9006	0.15223												600.8	601.6	604.1	602.167		540.1	538.7	537.5	538.767		619			76.7014	75.4909		76.8938	75.6833		77.0978	75.8906
0.19083	486.6	75.5665	0.15223		0.19083	667.933	76.2292	0.15223		0.19083	619	75.9009	0.15223												600.8	601.6	604.1	602.167		540.1	538.8	537.6	538.833		619.1			76.7014	75.4909		76.8938	75.6833		77.0979	75.8907
0.19111	486.567	75.5661	0.15223		0.19111	667.933	76.2292	0.15223		0.19111	619	75.9015	0.15223												600.8	601.7	604.2	602.233		540.1	538.7	537.6	538.8		619			76.7014	75.4909		76.8939	75.6834		77.0979	75.8907
0.19139	486.567	75.5659	0.15223		0.19139	667.933	76.2291	0.15223		0.19139	619	75.9016	0.15223												600.9	601.7	604.2	602.267		540.1	538.7	537.6	538.8		619			76.7013	75.4908		76.8944	75.6839		77.0986	75.8914
0.19167	486.567	75.5661	0.15223		0.19167	667.933	76.2287	0.15223		0.19167	619	75.9019	0.15223												600.9	601.7	604.3	602.3		540.1	538.7	537.6	538.8		619.1			76.7013	75.4908		76.8943	75.6838		77.0988	75.8916
0.19194	486.567	75.566	0.15223		0.19194	667.933	76.2288	0.15223		0.19194	619	75.9018	0.15223												600.9	601.8	604.3	602.333		540.1	538.7	537.6	538.8		619.1			76.7013	75.4908		76.8943	75.6838		77.0987	75.8915
0.19222	486.467	75.5659	0.15223		0.19222	667.933	76.2288	0.15223		0.19222	619	75.9011	0.15223												601	601.8	604.3	602.367		540.1	538.7	537.5	538.767		619			76.7013	75.4908		76.8944	75.6839		77.0989	75.8917
0.1925	486.467	75.5659	0.15223		0.1925	667.933	76.2288	0.15223		0.1925	619	75.9011	0.15223												601	601.8	604.3	602.367		540.1	538.8	537.6	538.833		619.1			76.7014	75.4909		76.8945	75.684		77.099	75.8918
0.19278	486.467	75.5659	0.15223		0.19278	667.933	76.2289	0.15223		0.19278	619	75.9014	0.15223												601	601.9	604.4	602.433		540.1	538.8	537.6	538.833		619.1			76.7014	75.4909		76.8945	75.684		77.0989	75.8917
0.19306	486.467	75.5658	0.15223		0.19306	667.933	76.2291	0.15223		0.19306	619	75.9015	0.15223												601.1	601.9	604.4	602.467		540.1	538.8	537.6	538.833		619.1			76.7014	75.4909		76.8944	75.6839		77.0987	75.8915
0.19333	486.467	75.5657	0.15223		0.19333	667.933	76.2291	0.15223		0.19333	619	75.9014	0.15223												601.1	601.9	604.4	602.467		540.1	538.8	537.6	538.833		619.1			76.7014	75.4909		76.8943	75.6838		77.0986	75.8914
0.19361	486.367	75.5655	0.15223		0.19361	667.933	76.2291	0.15223		0.19361	619	75.9012	0.15223												601.1	602	604.5	602.533		540.1	538.8	537.6	538.833		619.1			76.7013	75.4908		76.8943	75.6838		77.0993	75.8921
0.19389	486.367	75.5655	0.15223		0.19389	667.933	76.229	0.15223		0.19389	619	75.9013	0.15223												601.1	602	604.5	602.533		540.1	538.8	537.6	538.833		619			76.7013	75.4908		76.8943	75.6838		77.0994	75.8922
0.19417	486.367	75.5656	0.15223		0.19417	667.933	76.2286	0.15223		0.19417	619	75.9019	0.15223												601.2	602	604.5	602.567		540.1	538.8	537.6	538.833		619.1			76.7014	75.4909		76.8944	75.6839		77.0993	75.8921
0.19444	486.333	75.5656	0.15223		0.19444	667.933	76.2286	0.15223		0.19444	619	75.9019	0.15223												601.2	602.1	604.5	602.6		540.1	538.8	537.6	538.833		619.1			76.7014	75.4909		76.8944	75.6839		77.099	75.8918
0.19472	486.267	75.5655	0.15223		0.19472	667.933	76.229	0.15223		0.19472	619	75.9019	0.15223												601.2	602.1	604.6	602.633		540.1	538.8	537.6	538.833		619.1			76.7014	75.4909		76.8946	75.6841		77.099	75.8918
0.195	486.267	75.5655	0.15223		0.195	667.933	76.229	0.15223		0.195	619	75.9021	0.15223												601.3	602.1	604.6	602.667		540.1	538.8	537.6	538.833		619.1			76.7014	75.4909		76.8947	75.6842		77.0991	75.8919
0.19528	486.267	75.5654	0.15223		0.19528	667.933	76.2288	0.15223		0.19528	619	75.9023	0.15223												601.3	602.1	604.6	602.667		540.1	538.8	537.6	538.833		619.1			76.7014	75.4909		76.8946	75.6841		77.0993	75.8921
0.19556	486.267	75.5654	0.15223		0.19556	667.933	76.2293	0.15223		0.19556	619	75.9022	0.15223												601.3	602.2	604.7	602.733		540.1	538.8	537.6	538.833		619.1			76.7014	75.4909		76.8946	75.6841		77.0997	75.8925
0.19583	486.267	75.5649	0.15223		0.19583	667.933	76.2288	0.15223		0.19583	619	75.9015	0.15223												601.4	602.2	604.7	602.767		540.1	538.8	537.6	538.833		619.1			76.7014	75.4909		76.8946	75.6841		77.0997	75.8925
0.19611	486.233	75.5648	0.15223		0.19611	667.933	76.2285	0.15223		0.19611	619	75.9016	0.15223												601.4	602.3	604.7	602.8		540.1	538.8	537.6	538.833		619.1			76.7014	75.4909		76.8947	75.6842		77.0997	75.8925
0.19639	486.167	75.565	0.15223		0.19639	667.933	76.2288	0.15223		0.19639	619	75.9017	0.15223												601.4	602.3	604.8	602.833		540.1	538.8	537.6	538.833		619.1			76.7014	75.4909		76.8947	75.6842		77.0995	75.8923
0.19667	486.167	75.565	0.15223		0.19667	667.933	76.2292	0.15223		0.19667	619	75.9014	0.15223												601.5	602.3	604.8	602.867		540.1	538.8	537.6	538.833		619.1			76.7014	75.4909		76.8947	75.6842		77.0997	75.8925
0.19694	486.167	75.5649	0.15223		0.19694	667.933	76.2291	0.15223		0.19694	619	75.902	0.15223												601.5	602.4	604.8	602.9		540.1	538.8	537.6	538.833		619.1			76.7016	75.4911		76.8944	75.6839		77.0996	75.8924
0.19722	486.167	75.5648	0.15223		0.19722	667.933	76.2288	0.15223		0.19722	619	75.9021	0.15223												601.5	602.4	604.9	602.933		540.1	538.8	537.6	538.833		619.1			76.7015	75.491		76.8944	75.6839		77.0996	75.8924
0.1975	486.1	75.5646	0.15223		0.1975	667.933	76.2293	0.15223		0.1975	619	75.9021	0.15223												601.6	602.4	604.9	602.967		540.1	538.8	537.6	538.833		619.1			76.7014	75.4909		76.8944	75.6839		77.0996	75.8924
0.19778	486.067	75.5644	0.15223		0.19778	667.933	76.2292	0.15223		0.19778	619	75.9024	0.15223												601.6	602.5	604.9	603		540.1	538.8	537.6	538.833		619.1			76.7014	75.4909		76.8951	75.6846		77.0992	75.892
0.19806	486.067	75.5644	0.15223		0.19806	667.933	76.2291	0.15223		0.19806	619	75.9025	0.15223												601.6	602.5	605	603.033		540.2	538.8	537.6	538.867		619.1			76.7013	75.4908		76.8948	75.6843		77.099	75.8918
0.19833	486.067	75.5644	0.15223		0.19833	667.933	76.2287	0.15223		0.19833	619	75.902	0.15223												601.7	602.5	605	603.067		540.1	538.8	537.6	538.833		619.1			76.7013	75.4908		76.8946	75.6841		77.0988	75.8916
0.19861	486.033	75.5642	0.15223		0.19861	667.933	76.2289	0.15223		0.19861	619	75.9021	0.15223												601.7	602.6	605	603.1		540.2	538.8	537.6	538.867		619.1			76.7014	75.4909		76.8946	75.6841		77.0987	75.8915
0.19889	486	75.5642	0.15223		0.19889	667.933	76.2288	0.15223		0.19889	619	75.9027	0.15223												601.7	602.6	605	603.1		540.2	538.8	537.6	538.867		619.1			76.7014	75.4909		76.8948	75.6843		77.0987	75.8915
0.19917	485.967	75.5642	0.15223		0.19917	667.933	76.2288	0.15223		0.19917	619	75.9028	0.15223												601.7	602.6	605	603.1		540.2	538.8	537.6	538.867		619.1			76.7013	75.4908		76.8948	75.6843		77.0988	75.8916
0.19944	485.967	75.5642	0.15223		0.19944	667.933	76.2292	0.15223		0.19944	619	75.9028	0.15223												601.8	602.6	605.1	603.167		540.2	538.8	537.6	538.867		619.1			76.7013	75.4908		76.8948	75.6843		77.0985	75.8913
0.19972	485.967	75.5642	0.15223		0.19972	667.933	76.2294	0.15223		0.19972	619	75.9028	0.15223												601.8	602.6	605.1	603.167		540.2	538.8	537.6	538.867		619.1			76.7013	75.4908		76.8948	75.6843		77.0993	75.8921
0.2	485.9	75.5642	0.15223		0.2	667.933	76.2296	0.15223		0.2	619	75.9025	0.15223												601.8	602.7	605.2	603.233		540.2	538.8	537.6	538.867		619.1			76.7013	75.4908		76.8948	75.6843		77.0989	75.8917
0.20028	485.9	75.5642	0.15223		0.20028	667.933	76.2296	0.15223		0.20028	619	75.9023	0.15223												601.9	602.7	605.2	603.267		540.2	538.8	537.6	538.867		619.1			76.7014	75.4909		76.8948	75.6843		77.099	75.8918
0.20056	485.9	75.5642	0.15223		0.20056	667.933	76.2291	0.15223		0.20056	619	75.9022	0.15223												601.9	602.8	605.2	603.3		540.2	538.8	537.6	538.867		619.1			76.7016	75.4911		76.8948	75.6843		77.0993	75.8921
0.20083	485.867	75.5635	0.15223		0.20083	667.933	76.2292	0.15223		0.20083	619	75.9023	0.15223												601.9	602.8	605.2	603.3		540.2	538.8	537.6	538.867		619.1			76.7017	75.4912		76.895	75.6845		77.0997	75.8925
0.20111	485.867	75.5615	0.15223		0.20111	667.933	76.2291	0.15223		0.20111	619	75.9026	0.15223												601.9	602.8	605.3	603.333		540.2	538.8	537.6	538.867		619.1			76.7016	75.4911		76.8952	75.6847		77.0996	75.8924
0.20139	485.833	75.5611	0.15223		0.20139	667.933	76.2292	0.15223		0.20139	619	75.9028	0.15223												602	602.9	605.3	603.4		540.2	538.8	537.6	538.867		619			76.7015	75.491		76.8953	75.6848		77.0995	75.8923
0.20167	485.8	75.5612	0.15223		0.20167	667.933	76.2292	0.15223		0.20167	619	75.9028	0.15223												602	602.9	605.3	603.4		540.2	538.8	537.6	538.867		619.1			76.7014	75.4909		76.8953	75.6848		77.1	75.8928
0.20194	485.8	75.5612	0.15223		0.20194	667.933	76.2292	0.15223		0.20194	619	75.9029	0.15223												602	602.9	605.4	603.433		540.2	538.8	537.6	538.867		619.1			76.7015	75.491		76.8953	75.6848		77.1003	75.8931
0.20222	485.767	75.5611	0.15223		0.20222	667.933	76.2292	0.15223		0.20222	619	75.903	0.15223												602.1	602.9	605.4	603.467		540.2	538.8	537.6	538.867		619.1			76.7015	75.491		76.8952	75.6847		77.1003	75.8931
0.2025	485.767	75.5611	0.15223		0.2025	667.933	76.2292	0.15223		0.2025	619	75.903	0.15223												602.1	603	605.4	603.5		540.2	538.8	537.6	538.867		619.1			76.7015	75.491		76.8952	75.6847		77.1004	75.8932
0.20278	485.7	75.5611	0.15223		0.20278	667.933	76.2292	0.15223		0.20278	619	75.9026	0.15223												602.1	603	605.5	603.533		540.2	538.8	537.6	538.867		619.1			76.7012	75.4907		76.8952	75.6847		77.1	75.8928
0.20306	485.7	75.5611	0.15223		0.20306	667.933	76.2292	0.15223		0.20306	619	75.9019	0.15223												602.2	603.1	605.5	603.6		540.2	538.8	537.6	538.867		619.1			76.7012	75.4907		76.8956	75.6851		77.1	75.8928
0.20333	485.667	75.5608	0.15223		0.20333	667.933	76.2297	0.15223		0.20333	619	75.9022	0.15223												602.2	603.1	605.5	603.6		540.2	538.8	537.6	538.867		619.1			76.701	75.4905		76.8957	75.6852		77.1006	75.8934
0.20361	485.667	75.5608	0.15223		0.20361	667.933	76.2295	0.15223		0.20361	619	75.9023	0.15223												602.2	603.1	605.5	603.6		540.2	538.8	537.6	538.867		619.1			76.701	75.4905		76.8958	75.6853		77.1004	75.8932
0.20389	485.633	75.5609	0.15223		0.20389	667.933	76.2293	0.15223		0.20389	619	75.9023	0.15223												602.2	603.1	605.5	603.6		540.2	538.8	537.6	538.867		619.1			76.701	75.4905		76.8958	75.6853		77.0997	75.8925
0.20417	485.6	75.5607	0.15223		0.20417	667.933	76.2293	0.15223		0.20417	619	75.9023	0.15223												602.3	603.1	605.6	603.667		540.2	538.8	537.6	538.867		619.1			76.7013	75.4908		76.8955	75.685		77.0997	75.8925
0.20444	485.6	75.5606	0.15223		0.20444	667.933	76.2294	0.15223		0.20444	619	75.902	0.15223												602.3	603.2	605.6	603.7		540.2	538.8	537.6	538.867		619.1			76.7013	75.4908		76.8956	75.6851		77.0999	75.8927
0.20472	485.567	75.5607	0.15223		0.20472	667.933	76.2295	0.15223		0.20472	619	75.9022	0.15223												602.3	603.2	605.6	603.7		540.2	538.8	537.6	538.867		619.1			76.7011	75.4906		76.8957	75.6852		77.0998	75.8926
0.205	485.567	75.5607	0.15223		0.205	667.933	76.2294	0.15223		0.205	619	75.9027	0.15223												602.4	603.3	605.7	603.8		540.2	538.8	537.6	538.867		619.1			76.7011	75.4906		76.8958	75.6853		77.0998	75.8926
0.20528	485.567	75.5603	0.15223		0.20528	667.933	76.2294	0.15223		0.20528	619	75.9029	0.15223												602.4	603.3	605.7	603.8		540.2	538.8	537.6	538.867		619.1			76.7011	75.4906		76.8958	75.6853		77.1001	75.8929
0.20556	485.533	75.5604	0.15223		0.20556	667.933	76.2299	0.15223		0.20556	619	75.9028	0.15223												602.4	603.3	605.7	603.8		540.2	538.8	537.6	538.867		619.1			76.7011	75.4906		76.8958	75.6853		77.1006	75.8934
0.20583	485.533	75.5604	0.15223		0.20583	667.933	76.2295	0.15223		0.20583	619	75.9025	0.15223												602.5	603.3	605.8	603.867		540.2	538.8	537.6	538.867		619.1			76.7011	75.4906		76.8958	75.6853		77.1005	75.8933
0.20611	485.5	75.5603	0.15223		0.20611	667.933	76.2293	0.15223		0.20611	619	75.9026	0.15223												602.5	603.4	605.8	603.9		540.2	538.8	537.6	538.867		619.1			76.7011	75.4906		76.8957	75.6852		77.1005	75.8933
0.20639	485.467	75.5601	0.15223		0.20639	667.933	76.2293	0.15223		0.20639	619	75.9031	0.15223												602.5	603.4	605.8	603.9		540.2	538.9	537.6	538.9		619.1			76.7011	75.4906		76.8958	75.6853		77.1006	75.8934
0.20667	485.433	75.56	0.15223		0.20667	667.933	76.2294	0.15223		0.20667	619	75.903	0.15223												602.5	603.4	605.9	603.933		540.2	538.8	537.6	538.867		619.1			76.7011	75.4906		76.8958	75.6853		77.1006	75.8934
0.20694	485.433	75.56	0.15223		0.20694	667.933	76.2294	0.15223		0.20694	619	75.9029	0.15223												602.6	603.5	605.9	604		540.2	538.8	537.6	538.867		619.1			76.7011	75.4906		76.8961	75.6856		77.1005	75.8933
0.20722	485.4	75.5599	0.15223		0.20722	667.933	76.2294	0.15223		0.20722	619	75.9029	0.15223												602.6	603.5	605.9	604		540.3	538.8	537.6	538.9		619.1			76.7011	75.4906		76.8964	75.6859		77.1005	75.8933
0.2075	485.4	75.5598	0.15223		0.2075	667.933	76.2296	0.15223		0.2075	619	75.9028	0.15223												602.6	603.5	605.9	604		540.3	538.8	537.6	538.9		619.1			76.7011	75.4906		76.8965	75.686		77.1011	75.8939
0.20778	485.333	75.5598	0.15223		0.20778	667.933	76.2296	0.15223		0.20778	619.1	75.9027	0.15223												602.7	603.6	606	604.1		540.3	538.9	537.6	538.933		619.1			76.7011	75.4906		76.8967	75.6862		77.1008	75.8936
0.20806	485.333	75.5598	0.15223		0.20806	667.933	76.2291	0.15223		0.20806	619	75.9031	0.15223												602.7	603.6	606	604.1		540.3	538.8	537.6	538.9		619.1			76.7011	75.4906		76.8968	75.6863		77.1008	75.8936
0.20833	485.333	75.5599	0.15223		0.20833	667.933	76.229	0.15223		0.20833	619	75.9034	0.15223												602.7	603.6	606	604.1		540.3	538.9	537.6	538.933		619.1			76.7011	75.4906		76.8968	75.6863		77.1009	75.8937
0.20861	485.3	75.5593	0.15223		0.20861	667.933	76.2294	0.15223		0.20861	619.1	75.9035	0.15223												602.7	603.6	606	604.1		540.3	538.8	537.6	538.9		619.1			76.7011	75.4906		76.8969	75.6864		77.1005	75.8933
0.20889	485.3	75.5593	0.15223		0.20889	667.933	76.2294	0.15223		0.20889	619	75.9035	0.15223												602.7	603.7	606.1	604.167		540.3	538.8	537.6	538.9		619.1			76.7011	75.4906		76.8969	75.6864		77.0995	75.8923
0.20917	485.267	75.5592	0.15223		0.20917	667.933	76.2293	0.15223		0.20917	619	75.9035	0.15223												602.8	603.7	606.1	604.2		540.3	538.9	537.6	538.933		619.1			76.7009	75.4904		76.8968	75.6863		77.0994	75.8922
0.20944	485.233	75.5592	0.15223		0.20944	667.933	76.2294	0.15223		0.20944	619.1	75.9035	0.15223												602.8	603.7	606.1	604.2		540.3	538.9	537.6	538.933		619.1			76.7009	75.4904		76.8967	75.6862		77.0999	75.8927
0.20972	485.233	75.5592	0.15223		0.20972	667.933	76.2295	0.15223		0.20972	619	75.9032	0.15223												602.8	603.8	606.2	604.267		540.3	538.9	537.6	538.933		619.1			76.701	75.4905		76.8966	75.6861		77.1019	75.8947
0.21	485.2	75.5592	0.15223		0.21	667.933	76.2297	0.15223		0.21	619	75.9026	0.15223												602.9	603.8	606.2	604.3		540.3	538.8	537.6	538.9		619.1			76.701	75.4905		76.8968	75.6863		77.1027	75.8955
0.21028	485.2	75.5592	0.15223		0.21028	667.933	76.2294	0.15223		0.21028	619.1	75.9028	0.15223												602.9	603.8	606.2	604.3		540.3	538.9	537.6	538.933		619.1			76.701	75.4905		76.8969	75.6864		77.1034	75.8962
0.21056	485.2	75.5592	0.15223		0.21056	667.933	76.2295	0.15223		0.21056	619.1	75.9028	0.15223												602.9	603.9	606.2	604.333		540.3	538.9	537.6	538.933		619.1			76.701	75.4905		76.8969	75.6864		77.1019	75.8947
0.21083	485.167	75.5591	0.15223		0.21083	667.933	76.2298	0.15223		0.21083	619	75.9028	0.15223												603	603.9	606.3	604.4		540.3	538.9	537.6	538.933		619.1			76.7009	75.4904		76.8973	75.6868		77.1059	75.8987
0.21111	485.133	75.5585	0.15223		0.21111	667.933	76.2295	0.15223		0.21111	619.1	75.9032	0.15223												603	603.9	606.3	604.4		540.3	538.9	537.6	538.933		619.1			76.7009	75.4904		76.8968	75.6863		77.1056	75.8984
0.21139	485.1	75.5585	0.15223		0.21139	667.933	76.2295	0.15223		0.21139	619.1	75.9036	0.15223												603	603.9	606.3	604.4		540.3	538.9	537.6	538.933		619.1			76.7009	75.4904		76.8969	75.6864		77.1072	75.9
0.21167	485.1	75.5584	0.15223		0.21167	667.933	76.2296	0.15223		0.21167	619.1	75.9037	0.15223												603	604	606.4	604.467		540.3	538.9	537.6	538.933		619.1			76.7009	75.4904		76.8972	75.6867		77.1026	75.8954
0.21194	485.1	75.5585	0.15223		0.21194	667.933	76.2292	0.15223		0.21194	619.1	75.9036	0.15223												603.1	604	606.4	604.5		540.3	538.9	537.6	538.933		619.1			76.7009	75.4904		76.8971	75.6866		77.1029	75.8957
0.21222	485.033	75.5586	0.15223		0.21222	667.933	76.2294	0.15223		0.21222	619.1	75.9035	0.15223												603.1	604	606.4	604.5		540.3	538.9	537.6	538.933		619.1			76.7009	75.4904		76.897	75.6865		77.1051	75.8979
0.2125	485	75.5587	0.15223		0.2125	667.933	76.2299	0.15223		0.2125	619	75.9034	0.15223												603.1	604.1	606.4	604.533		540.3	538.9	537.6	538.933		619.1			76.7009	75.4904		76.897	75.6865		77.103	75.8958
0.21278	485	75.5587	0.15223		0.21278	667.933	76.2298	0.15223		0.21278	619.1	75.9034	0.15223												603.2	604.1	606.5	604.6		540.3	538.9	537.6	538.933		619.1			76.7009	75.4904		76.897	75.6865		77.1012	75.894
0.21306	485	75.5586	0.15223		0.21306	667.933	76.2291	0.15223		0.21306	619.1	75.9034	0.15223												603.2	604.1	606.5	604.6		540.3	538.9	537.6	538.933		619.1			76.7012	75.4907		76.8973	75.6868		77.0994	75.8922
0.21333	485	75.5586	0.15223		0.21333	667.933	76.2291	0.15223		0.21333	619.1	75.9034	0.15223												603.2	604.2	606.5	604.633		540.3	538.9	537.6	538.933		619.1			76.7011	75.4906		76.8974	75.6869		77.099	75.8918
0.21361	484.933	75.5586	0.15223		0.21361	667.9	76.2291	0.15223		0.21361	619.1	75.9034	0.15223												603.2	604.2	606.5	604.633		540.3	538.9	537.6	538.933		619.1			76.7011	75.4906		76.8975	75.687		73.5276	72.3204
0.21389	484.9	75.5581	0.15223		0.21389	667.933	76.2291	0.15223		0.21389	619.1	75.9034	0.15223												603.2	604.2	606.5	604.633		540.3	538.9	537.6	538.933		619.1			76.7011	75.4906		76.8975	75.687		79.0689	77.8617
0.21417	484.9	75.5581	0.15223		0.21417	667.933	76.2292	0.15223		0.21417	619.1	75.9031	0.15223												603.3	604.2	606.6	604.7		540.3	538.9	537.6	538.933		619.1			76.7011	75.4906		76.8975	75.687		74.3077	73.1005
0.21444	484.9	75.5582	0.15223		0.21444	667.933	76.2299	0.15223		0.21444	619.1	75.9031	0.15223												603.3	604.2	606.6	604.7		540.3	538.9	537.6	538.933		619.1			76.7011	75.4906		76.8974	75.6869		78.6631	77.4559
0.21472	484.867	75.5581	0.15223		0.21472	667.9	76.2299	0.15223		0.21472	619.1	75.9031	0.15223												603.3	604.3	606.6	604.733		540.3	538.9	537.6	538.933		619.1			76.7009	75.4904		76.8973	75.6868		75.4635	74.2563
0.215	484.833	75.5577	0.15223		0.215	667.867	76.2298	0.15223		0.215	619.1	75.903	0.15223												603.4	604.3	606.7	604.8		540.3	538.9	537.6	538.933		619.1			76.701	75.4905		76.8973	75.6868		78.2966	77.0894
0.21528	484.833	75.5578	0.15223		0.21528	667.867	76.2293	0.15223		0.21528	619.1	75.9026	0.15223												603.4	604.3	606.7	604.8		540.3	538.9	537.6	538.933		619.1			76.7011	75.4906		76.8973	75.6868		78.4889	77.2817
0.21556	484.8	75.5577	0.15223		0.21556	667.9	76.2293	0.15223		0.21556	619.1	75.9025	0.15223												603.4	604.4	606.7	604.833		540.3	538.9	537.6	538.933		619.1			76.701	75.4905		76.8975	75.687		77.2273	76.0201
0.21583	484.8	75.5577	0.15223		0.21583	667.9	76.2292	0.15223		0.21583	619.1	75.9025	0.15223												603.5	604.4	606.7	604.867		540.3	538.9	537.6	538.933		619.1			76.701	75.4905		76.8975	75.687		77.399	76.1918
0.21611	484.8	75.5578	0.15223		0.21611	667.867	76.2289	0.15223		0.21611	619.1	75.9026	0.15223												603.5	604.4	606.8	604.9		540.3	538.9	537.6	538.933		619.1			76.701	75.4905		76.8978	75.6873		77.5559	76.3487
0.21639	484.767	75.5578	0.15223		0.21639	667.9	76.229	0.15223		0.21639	619.1	75.9024	0.15223												603.5	604.5	606.8	604.933		540.3	538.9	537.6	538.933		619.1			76.701	75.4905		76.8976	75.6871		77.0991	75.8919
0.21667	484.733	75.5573	0.15223		0.21667	667.867	76.2288	0.15223		0.21667	619.1	75.9024	0.15223												603.5	604.5	606.8	604.933		540.3	538.9	537.6	538.933		619.1			76.701	75.4905		76.8975	75.687		77.117	75.9098
0.21694	484.7	75.5572	0.15223		0.21694	667.9	76.2289	0.15223		0.21694	619.1	75.9024	0.15223												603.6	604.5	606.9	605		540.3	538.9	537.6	538.933		619.1			76.7006	75.4901		76.8977	75.6872		77.1044	75.8972
0.21722	484.7	75.5574	0.15223		0.21722	667.9	76.2294	0.15223		0.21722	619.1	75.9023	0.15223												603.6	604.5	606.9	605		540.3	538.9	537.6	538.933		619.1			76.7005	75.49		76.8977	75.6872		77.1045	75.8973
0.2175	484.7	75.5575	0.15223		0.2175	667.867	76.2294	0.15223		0.2175	619.1	75.9024	0.15223												603.6	604.6	606.9	605.033		540.3	538.9	537.6	538.933		619.1			76.7006	75.4901		76.8977	75.6872		77.1032	75.896
0.21778	484.667	75.5575	0.15223		0.21778	667.867	76.2293	0.15223		0.21778	619.1	75.9024	0.15223												603.7	604.6	606.9	605.067		540.3	538.9	537.6	538.933		619.1			76.7007	75.4902		76.8977	75.6872		77.1013	75.8941
0.21806	484.633	75.5574	0.15223		0.21806	667.867	76.2292	0.15223		0.21806	619.1	75.9024	0.15223												603.7	604.6	607	605.1		540.3	538.9	537.6	538.933		619.1			76.7006	75.4901		76.8977	75.6872		77.1014	75.8942
0.21833	484.6	75.5572	0.15223		0.21833	667.867	76.2292	0.15223		0.21833	619.1	75.9024	0.15223												603.7	604.7	607	605.133		540.3	538.9	537.6	538.933		619.1			76.7006	75.4901		76.8981	75.6876		77.0997	75.8925
0.21861	484.6	75.557	0.15223		0.21861	667.9	76.2293	0.15223		0.21861	619.1	75.9031	0.15223												603.7	604.7	607	605.133		540.3	538.9	537.6	538.933		619.1			76.7009	75.4904		76.8982	75.6877		77.0992	75.892
0.21889	484.6	75.5567	0.15223		0.21889	667.9	76.2293	0.15223		0.21889	619.1	75.9032	0.15223												603.7	604.7	607	605.133		540.3	538.9	537.6	538.933		619.1			76.7009	75.4904		76.8983	75.6878		77.097	75.8898
0.21917	484.567	75.5566	0.15223		0.21917	667.9	76.2294	0.15223		0.21917	619.1	75.903	0.15223												603.8	604.7	607	605.167		540.4	538.9	537.6	538.967		619.1			76.7009	75.4904		76.8983	75.6878		77.0984	75.8912
0.21944	484.533	75.5566	0.15223		0.21944	667.9	76.2294	0.15223		0.21944	619.1	75.903	0.15223												603.8	604.7	607.1	605.2		540.3	538.9	537.6	538.933		619.1			76.7008	75.4903		76.8983	75.6878		77.0982	75.891
0.21972	484.5	75.5566	0.15223		0.21972	667.9	76.2294	0.15223		0.21972	619.1	75.9029	0.15223												603.8	604.8	607.1	605.233		540.3	538.9	537.6	538.933		619.1			76.7008	75.4903		76.8983	75.6878		77.0981	75.8909
0.22	484.5	75.5565	0.15223		0.22	667.933	76.2294	0.15223		0.22	619	75.9029	0.15223												603.9	604.8	607.1	605.267		540.4	538.9	537.6	538.967		619.1			76.7006	75.4901		76.8983	75.6878		77.0977	75.8905
0.22028	484.5	75.5565	0.15223		0.22028	667.933	76.2294	0.15223		0.22028	619.1	75.9028	0.15223												603.9	604.8	607.1	605.267		540.3	538.9	537.6	538.933		619.1			76.7006	75.4901		76.8983	75.6878		77.0977	75.8905
0.22056	484.467	75.5565	0.15223		0.22056	667.933	76.2294	0.15223		0.22056	619.1	75.9026	0.15223												603.9	604.9	607.2	605.333		540.4	538.9	537.6	538.967		619.1			76.7007	75.4902		76.8983	75.6878		77.0977	75.8905
0.22083	484.467	75.5565	0.15223		0.22083	667.933	76.2294	0.15223		0.22083	619.1	75.9032	0.15223												603.9	604.9	607.2	605.333		540.4	538.9	537.6	538.967		619.1			76.7007	75.4902		76.8986	75.6881		77.0973	75.8901
0.22111	484.4	75.5565	0.15223		0.22111	667.933	76.2294	0.15223		0.22111	619.1	75.9031	0.15223												604	604.9	607.2	605.367		540.4	538.9	537.6	538.967		619.1			76.7006	75.4901		76.8984	75.6879		77.0975	75.8903
0.22139	484.4	75.5565	0.15223		0.22139	667.933	76.2295	0.15223		0.22139	619.1	75.9031	0.15223												604	605	607.3	605.433		540.4	538.9	537.6	538.967		619.1			76.7009	75.4904		76.8981	75.6876		77.0977	75.8905
0.22167	484.4	75.5565	0.15223		0.22167	667.933	76.2297	0.15223		0.22167	619.1	75.903	0.15223												604	605	607.3	605.433		540.4	538.9	537.6	538.967		619.1			76.7009	75.4904		76.8979	75.6874		77.0979	75.8907
0.22194	484.367	75.5561	0.15223		0.22194	667.933	76.2298	0.15223		0.22194	619.1	75.903	0.15223												604	605	607.3	605.433		540.4	538.9	537.6	538.967		619.1			76.7009	75.4904		76.8981	75.6876		77.0985	75.8913
0.22222	484.367	75.5558	0.15223		0.22222	667.933	76.2298	0.15223		0.22222	619.1	75.903	0.15223												604.1	605	607.3	605.467		540.4	538.9	537.6	538.967		619.1			76.7009	75.4904		76.8983	75.6878		77.0988	75.8916
0.2225	484.333	75.5557	0.15223		0.2225	667.933	76.23	0.15223		0.2225	619.1	75.9029	0.15223												604.1	605.1	607.4	605.533		540.4	538.9	537.6	538.967		619.1			76.7007	75.4902		76.8985	75.688		77.0989	75.8917
0.22278	484.3	75.5558	0.15223		0.22278	667.933	76.2302	0.15223		0.22278	619.1	75.9026	0.15223												604.1	605.1	607.4	605.533		540.4	538.9	537.6	538.967		619.1			76.7007	75.4902		76.8985	75.688		77.0992	75.892
0.22306	484.3	75.5559	0.15223		0.22306	667.933	76.2299	0.15223		0.22306	619.1	75.9028	0.15223												604.1	605.1	607.4	605.533		540.4	538.9	537.6	538.967		619.1			76.7008	75.4903		76.8985	75.688		77.0994	75.8922
0.22333	484.267	75.5558	0.15223		0.22333	667.933	76.2295	0.15223		0.22333	619.1	75.9028	0.15223												604.1	605.1	607.4	605.533		540.4	538.9	537.6	538.967		619.1			76.7008	75.4903		76.8986	75.6881		77.0995	75.8923
0.22361	484.267	75.5557	0.15223		0.22361	667.933	76.2295	0.15223		0.22361	619.1	75.9029	0.15223												604.2	605.1	607.4	605.567		540.4	538.9	537.6	538.967		619.1			76.7008	75.4903		76.8985	75.688		77.0995	75.8923
0.22389	484.2	75.5556	0.15223		0.22389	667.933	76.2296	0.15223		0.22389	619.1	75.9029	0.15223												604.2	605.2	607.5	605.633		540.4	538.9	537.6	538.967		619.1			76.7008	75.4903		76.8986	75.6881		77.0995	75.8923
0.22417	484.2	75.5556	0.15223		0.22417	667.933	76.2294	0.15223		0.22417	619.1	75.9029	0.15223												604.2	605.2	607.5	605.633		540.4	538.9	537.6	538.967		619.1			76.7006	75.4901		76.8987	75.6882		77.0996	75.8924
0.22444	484.2	75.5555	0.15223		0.22444	667.933	76.2294	0.15223		0.22444	619.1	75.9033	0.15223												604.3	605.2	607.5	605.667		540.4	538.9	537.6	538.967		619.1			76.7006	75.4901		76.8989	75.6884		77.0999	75.8927
0.22472	484.167	75.5554	0.15223		0.22472	667.9	76.2295	0.15223		0.22472	619.1	75.9032	0.15223												604.3	605.3	607.5	605.7		540.4	538.9	537.6	538.967		619.1			76.7008	75.4903		76.899	75.6885		77.0997	75.8925
0.225	484.167	75.5553	0.15223		0.225	667.933	76.2295	0.15223		0.225	619.1	75.9034	0.15223												604.3	605.3	607.6	605.733		540.4	538.9	537.6	538.967		619.1			76.7007	75.4902		76.8989	75.6884		77.0999	75.8927
0.22528	484.167	75.5552	0.15223		0.22528	667.9	76.2295	0.15223		0.22528	619.1	75.9035	0.15223												604.3	605.3	607.6	605.733		540.4	538.9	537.6	538.967		619.1			76.7007	75.4902		76.8989	75.6884		77.1003	75.8931
0.22556	484.133	75.5553	0.15223		0.22556	667.933	76.2293	0.15223		0.22556	619.1	75.9034	0.15223												604.4	605.3	607.6	605.767		540.4	538.9	537.6	538.967		619.1			76.7007	75.4902		76.899	75.6885		77.1004	75.8932
0.22583	484.1	75.5553	0.15223		0.22583	667.933	76.2291	0.15223		0.22583	619.1	75.9034	0.15223												604.4	605.4	607.6	605.8		540.4	538.9	537.6	538.967		619.1			76.7007	75.4902		76.899	75.6885		77.1004	75.8932
0.22611	484.067	75.5553	0.15223		0.22611	667.9	76.2291	0.15223		0.22611	619.1	75.9033	0.15223												604.4	605.4	607.7	605.833		540.4	538.9	537.6	538.967		619.1			76.7007	75.4902		76.899	75.6885		77.1023	75.8951
0.22639	484.067	75.5552	0.15223		0.22639	667.867	76.2292	0.15223		0.22639	619.1	75.9031	0.15223												604.4	605.4	607.7	605.833		540.4	538.9	537.6	538.967		619.1			76.7007	75.4902		76.899	75.6885		77.1029	75.8957
0.22667	484.067	75.5551	0.15223		0.22667	667.867	76.2297	0.15223		0.22667	619.1	75.9031	0.15223												604.5	605.5	607.7	605.9		540.4	538.9	537.6	538.967		619.1			76.701	75.4905		76.8993	75.6888		77.1036	75.8964
0.22694	484.033	75.555	0.15223		0.22694	667.9	76.2293	0.15223		0.22694	619.1	75.9032	0.15223												604.5	605.5	607.8	605.933		540.4	538.9	537.6	538.967		619.1			76.7008	75.4903		76.8993	75.6888		77.1039	75.8967
0.22722	484	75.5551	0.15223		0.22722	667.867	76.2291	0.15223		0.22722	619.1	75.9033	0.15223												604.5	605.5	607.8	605.933		540.4	538.9	537.6	538.967		619.1			76.7008	75.4903		76.8993	75.6888		77.1041	75.8969
0.2275	483.967	75.5551	0.15223		0.2275	667.867	76.2293	0.15223		0.2275	619.1	75.9035	0.15223												604.5	605.5	607.8	605.933		540.4	538.9	537.6	538.967		619.1			76.7009	75.4904		76.8993	75.6888		77.104	75.8968
0.22778	483.967	75.5551	0.15223		0.22778	667.867	76.2296	0.15223		0.22778	619.1	75.9039	0.15223												604.6	605.6	607.8	606		540.4	538.9	537.6	538.967		619.1			76.701	75.4905		76.8993	75.6888		77.0999	75.8927
0.22806	483.967	75.5551	0.15223		0.22806	667.867	76.2295	0.15223		0.22806	619.1	75.9039	0.15223												604.6	605.6	607.8	606		540.4	538.9	537.6	538.967		619.1			76.701	75.4905		76.8994	75.6889		77.0987	75.8915
0.22833	483.933	75.5549	0.15223		0.22833	667.867	76.2292	0.15223		0.22833	619.1	75.9038	0.15223												604.6	605.6	607.8	606		540.4	538.9	537.6	538.967		619.1			76.701	75.4905		76.8997	75.6892		77.1007	75.8935
0.22861	483.9	75.5544	0.15223		0.22861	667.9	76.2295	0.15223		0.22861	619.1	75.9035	0.15223												604.6	605.6	607.9	606.033		540.4	538.9	537.6	538.967		619.1			76.7011	75.4906		76.9	75.6895		77.1007	75.8935
0.22889	483.867	75.5543	0.15223		0.22889	667.9	76.2295	0.15223		0.22889	619.1	75.9033	0.15223												604.7	605.6	607.9	606.067		540.4	538.9	537.6	538.967		619.1			76.7011	75.4906		76.9	75.6895		77.1007	75.8935
0.22917	483.867	75.5544	0.15223		0.22917	667.9	76.2294	0.15223		0.22917	619.1	75.9035	0.15223												604.7	605.7	607.9	606.1		540.4	538.9	537.6	538.967		619.1			76.7011	75.4906		76.9	75.6895		77.1013	75.8941
0.22944	483.867	75.5545	0.15223		0.22944	667.9	76.2293	0.15223		0.22944	619.1	75.9037	0.15223												604.7	605.7	607.9	606.1		540.4	538.9	537.6	538.967		619.1			76.7011	75.4906		76.9001	75.6896		77.1013	75.8941
0.22972	483.833	75.5545	0.15223		0.22972	667.9	76.2293	0.15223		0.22972	619.1	75.9037	0.15223												604.7	605.7	608	606.133		540.4	538.9	537.6	538.967		619.1			76.701	75.4905		76.9001	75.6896		77.1007	75.8935
0.23	483.833	75.5545	0.15223		0.23	667.9	76.2293	0.15223		0.23	619.1	75.9036	0.15223												604.8	605.7	608	606.167		540.4	538.9	537.6	538.967		619.1			76.701	75.4905		76.9001	75.6896		77.1009	75.8937
0.23028	483.8	75.5544	0.15223		0.23028	667.9	76.2297	0.15223		0.23028	619.1	75.9036	0.15223												604.8	605.8	608	606.2		540.4	538.9	537.6	538.967		619.1			76.701	75.4905		76.9002	75.6897		77.1008	75.8936
0.23056	483.767	75.5541	0.15223		0.23056	667.9	76.2297	0.15223		0.23056	619.1	75.9035	0.15223												604.8	605.8	608	606.2		540.4	538.9	537.6	538.967		619.1			76.701	75.4905		76.9002	75.6897		77.1006	75.8934
0.23083	483.767	75.554	0.15223		0.23083	667.9	76.2294	0.15223		0.23083	619.1	75.9038	0.15223												604.8	605.8	608.1	606.233		540.4	538.9	537.6	538.967		619.1			76.701	75.4905		76.9002	75.6897		77.1008	75.8936
0.23111	483.767	75.554	0.15223		0.23111	667.9	76.2293	0.15223		0.23111	619.1	75.9037	0.15223												604.9	605.9	608.1	606.3		540.4	538.9	537.6	538.967		619.1			76.7008	75.4903		76.9002	75.6897		77.1009	75.8937
0.23139	483.733	75.554	0.15223		0.23139	667.9	76.2299	0.15223		0.23139	619.1	75.9036	0.15223												604.9	605.9	608.1	606.3		540.4	538.9	537.6	538.967		619.2			76.7008	75.4903		76.9006	75.6901		77.1014	75.8942
0.23167	483.733	75.554	0.15223		0.23167	667.9	76.2299	0.15223		0.23167	619.1	75.9037	0.15223												604.9	605.9	608.1	606.3		540.5	538.9	537.6	539		619.2			76.7008	75.4903		76.9006	75.6901		77.1013	75.8941
0.23194	483.667	75.554	0.15223		0.23194	667.9	76.2298	0.15223		0.23194	619.1	75.9029	0.15223												604.9	605.9	608.2	606.333		540.5	538.9	537.6	539		619.2			76.7007	75.4902		76.9006	75.6901		77.1006	75.8934
0.23222	483.667	75.5539	0.15223		0.23222	667.9	76.2293	0.15223		0.23222	619.1	75.9029	0.15223												605	606	608.2	606.4		540.5	538.9	537.6	539		619.2			76.7008	75.4903		76.9006	75.6901		77.1001	75.8929
0.2325	483.667	75.5537	0.15223		0.2325	667.9	76.2294	0.15223		0.2325	619.1	75.9031	0.15223												605	606	608.2	606.4		540.5	538.9	537.6	539		619.1			76.701	75.4905		76.9006	75.6901		77.1003	75.8931
0.23278	483.633	75.5538	0.15223		0.23278	667.867	76.2294	0.15223		0.23278	619.1	75.9034	0.15223												605	606	608.2	606.4		540.5	538.9	537.6	539		619.1			76.701	75.4905		76.9005	75.69		77.1003	75.8931
0.23306	483.633	75.5538	0.15223		0.23306	667.9	76.2293	0.15223		0.23306	619.1	75.9037	0.15223												605	606	608.3	606.433		540.5	538.9	537.6	539		619.1			76.701	75.4905		76.9004	75.6899		77.1007	75.8935
0.23333	483.567	75.5538	0.15223		0.23333	667.867	76.2299	0.15223		0.23333	619.1	75.9037	0.15223												605	606	608.3	606.433		540.5	538.9	537.6	539		619.2			76.701	75.4905		76.9005	75.69		77.1005	75.8933
0.23361	483.567	75.5538	0.15223		0.23361	667.9	76.2302	0.15223		0.23361	619.1	75.9037	0.15223												605	606.1	608.3	606.467		540.5	538.9	537.6	539		619.2			76.701	75.4905		76.9007	75.6902		77.1006	75.8934
0.23389	483.567	75.5538	0.15223		0.23389	667.9	76.2303	0.15223		0.23389	619.1	75.904	0.15223												605.1	606.1	608.3	606.5		540.5	538.9	537.6	539		619.1			76.701	75.4905		76.9006	75.6901		77.101	75.8938
0.23417	483.533	75.5534	0.15223		0.23417	667.867	76.2303	0.15223		0.23417	619.1	75.9041	0.15223												605.1	606.1	608.3	606.5		540.5	538.9	537.6	539		619.1			76.701	75.4905		76.9006	75.6901		77.1004	75.8932
0.23444	483.533	75.5534	0.15223		0.23444	667.867	76.2301	0.15223		0.23444	619.1	75.904	0.15223												605.1	606.1	608.4	606.533		540.5	538.9	537.6	539		619.2			76.701	75.4905		76.9006	75.6901		77.1003	75.8931
0.23472	483.533	75.5534	0.15223		0.23472	667.833	76.2297	0.15223		0.23472	619.1	75.9041	0.15223												605.2	606.2	608.4	606.6		540.5	539	537.6	539.033		619.2			76.7008	75.4903		76.9006	75.6901		77.1005	75.8933
0.235	483.5	75.5533	0.15223		0.235	667.833	76.2295	0.15223		0.235	619.1	75.9041	0.15223												605.2	606.2	608.4	606.6		540.5	538.9	537.6	539		619.1			76.7008	75.4903		76.9006	75.6901		77.1005	75.8933
0.23528	483.467	75.5533	0.15223		0.23528	667.833	76.2298	0.15223		0.23528	619.1	75.9032	0.15223												605.2	606.2	608.4	606.6		540.5	538.9	537.6	539		619.2			76.7008	75.4903		76.9006	75.6901		77.1002	75.893
0.23556	483.467	75.553	0.15223		0.23556	667.833	76.2297	0.15223		0.23556	619.1	75.9031	0.15223												605.2	606.2	608.5	606.633		540.5	538.9	537.6	539		619.2			76.7009	75.4904		76.9006	75.6901		77.1003	75.8931
0.23583	483.433	75.5529	0.15223		0.23583	667.833	76.2298	0.15223		0.23583	619.1	75.9032	0.15223												605.3	606.3	608.5	606.7		540.5	538.9	537.6	539		619.2			76.7009	75.4904		76.9009	75.6904		77.0997	75.8925
0.23611	483.4	75.5528	0.15223		0.23611	667.833	76.23	0.15223		0.23611	619.1	75.9034	0.15223												605.3	606.3	608.5	606.7		540.5	538.9	537.6	539		619.1			76.701	75.4905		76.9007	75.6902		77.1005	75.8933
0.23639	483.4	75.5527	0.15223		0.23639	667.833	76.23	0.15223		0.23639	619.1	75.9037	0.15223												605.3	606.3	608.5	606.7		540.5	538.9	537.6	539		619.2			76.701	75.4905		76.9006	75.6901		77.1006	75.8934
0.23667	483.367	75.5526	0.15223		0.23667	667.833	76.2302	0.15223		0.23667	619.1	75.9039	0.15223												605.3	606.3	608.6	606.733		540.5	538.9	537.6	539		619.2			76.701	75.4905		76.9007	75.6902		77.1	75.8928
0.23694	483.367	75.5526	0.15223		0.23694	667.833	76.2296	0.15223		0.23694	619.1	75.9039	0.15223												605.4	606.4	608.6	606.8		540.5	539	537.6	539.033		619.1			76.701	75.4905		76.9009	75.6904		77.0998	75.8926
0.23722	483.333	75.5526	0.15223		0.23722	667.833	76.2297	0.15223		0.23722	619.1	75.9038	0.15223												605.4	606.4	608.6	606.8		540.5	539	537.6	539.033		619.1			76.7006	75.4901		76.9009	75.6904		77.1001	75.8929
0.2375	483.333	75.5526	0.15223		0.2375	667.833	76.2297	0.15223		0.2375	619.1	75.9039	0.15223												605.4	606.4	608.6	606.8		540.5	539	537.6	539.033		619.1			76.7006	75.4901		76.9007	75.6902		77.1006	75.8934
0.23778	483.3	75.5524	0.15223		0.23778	667.833	76.2297	0.15223		0.23778	619.1	75.9034	0.15223												605.4	606.4	608.6	606.8		540.5	539	537.6	539.033		619.2			76.7008	75.4903		76.9008	75.6903		77.1004	75.8932
0.23806	483.267	75.5524	0.15223		0.23806	667.833	76.2297	0.15223		0.23806	619.1	75.904	0.15223												605.4	606.4	608.6	606.8		540.5	539	537.6	539.033		619.1			76.7008	75.4903		76.9008	75.6903		77.1007	75.8935
0.23833	483.267	75.5524	0.15223		0.23833	667.833	76.2297	0.15223		0.23833	619.1	75.904	0.15223												605.5	606.5	608.7	606.9		540.5	539	537.6	539.033		619.1			76.701	75.4905		76.9008	75.6903		77.1011	75.8939
0.23861	483.233	75.5519	0.15223		0.23861	667.833	76.2297	0.15223		0.23861	619.1	75.9042	0.15223												605.5	606.5	608.7	606.9		540.5	539	537.6	539.033		619.1			76.701	75.4905		76.9008	75.6903		77.1009	75.8937
0.23889	483.233	75.5518	0.15223		0.23889	667.833	76.2296	0.15223		0.23889	619.1	75.9042	0.15223												605.5	606.5	608.7	606.9		540.5	539	537.6	539.033		619.1			76.7009	75.4904		76.9008	75.6903		77.1008	75.8936
0.23917	483.2	75.5518	0.15223		0.23917	667.833	76.2297	0.15223		0.23917	619.1	75.9043	0.15223												605.5	606.5	608.7	606.9		540.5	539	537.6	539.033		619.1			76.7008	75.4903		76.9011	75.6906		77.1006	75.8934
0.23944	483.167	75.5519	0.15223		0.23944	667.9	76.2299	0.15223		0.23944	619.1	75.9043	0.15223												605.5	606.6	608.8	606.967		540.5	539	537.6	539.033		619.1			76.701	75.4905		76.9011	75.6906		77.1007	75.8935
0.23972	483.167	75.5519	0.15223		0.23972	667.833	76.2298	0.15223		0.23972	619.1	75.9042	0.15223												605.6	606.6	608.8	607		540.5	539	537.6	539.033		619.1			76.701	75.4905		76.9011	75.6906		77.1008	75.8936
0.24	483.167	75.5519	0.15223		0.24	667.867	76.2297	0.15223		0.24	619.1	75.9042	0.15223												605.6	606.6	608.8	607		540.5	539	537.6	539.033		619.2			76.7009	75.4904		76.901	75.6905		77.1008	75.8936
0.24028	483.133	75.5519	0.15223		0.24028	667.833	76.2295	0.15223		0.24028	619.1	75.9042	0.15223												605.6	606.6	608.8	607		540.5	539	537.6	539.033		619.1			76.7009	75.4904		76.901	75.6905		77.1008	75.8936
0.24056	483.133	75.5517	0.15223		0.24056	667.833	76.23	0.15223		0.24056	619.1	75.9042	0.15223												605.6	606.7	608.9	607.067		540.5	539	537.6	539.033		619.1			76.7009	75.4904		76.901	75.6905		77.1011	75.8939
0.24083	483.1	75.5517	0.15223		0.24083	667.867	76.23	0.15223		0.24083	619.1	75.9042	0.15223												605.7	606.7	608.9	607.1		540.6	539	537.6	539.067		619.1			76.701	75.4905		76.901	75.6905		77.1013	75.8941
0.24111	483.1	75.5516	0.15223		0.24111	667.833	76.2296	0.15223		0.24111	619.1	75.9042	0.15223												605.7	606.7	608.9	607.1		540.5	539	537.6	539.033		619.2			76.701	75.4905		76.901	75.6905		77.1013	75.8941
0.24139	483.067	75.5515	0.15223		0.24139	667.867	76.2295	0.15223		0.24139	619.1	75.9039	0.15223												605.7	606.7	608.9	607.1		540.5	539	537.6	539.033		619.2			76.701	75.4905		76.901	75.6905		77.1015	75.8943
0.24167	483.067	75.5513	0.15223		0.24167	667.833	76.2297	0.15223		0.24167	619.1	75.9037	0.15223												605.7	606.8	608.9	607.133		540.6	539	537.6	539.067		619.2			76.7009	75.4904		76.901	75.6905		77.1021	75.8949
0.24194	483	75.5513	0.15223		0.24194	667.833	76.2298	0.15223		0.24194	619.1	75.9038	0.15223												605.8	606.8	609	607.2		540.6	539	537.6	539.067		619.2			76.7009	75.4904		76.901	75.6905		77.1021	75.8949
0.24222	483	75.5513	0.15223		0.24222	667.833	76.2302	0.15223		0.24222	619.1	75.9037	0.15223												605.8	606.8	609	607.2		540.6	539	537.6	539.067		619.1			76.7009	75.4904		76.901	75.6905		77.102	75.8948
0.2425	483	75.5513	0.15223		0.2425	667.833	76.2302	0.15223		0.2425	619.1	75.9037	0.15223												605.8	606.8	609	607.2		540.6	539	537.6	539.067		619.1			76.7008	75.4903		76.9013	75.6908		77.1021	75.8949
0.24278	483	75.5515	0.15223		0.24278	667.833	76.2302	0.15223		0.24278	619.1	75.9033	0.15223												605.8	606.8	609	607.2		540.6	539	537.6	539.067		619.2			76.7008	75.4903		76.9015	75.691		77.1022	75.895
0.24306	482.967	75.5515	0.15223		0.24306	667.833	76.2302	0.15223		0.24306	619.1	75.9035	0.15223												605.8	606.8	609	607.2		540.6	539	537.6	539.067		619.2			76.7007	75.4902		76.9014	75.6909		77.1017	75.8945
0.24333	482.933	75.5511	0.15223		0.24333	667.833	76.2301	0.15223		0.24333	619.1	75.9033	0.15223												605.9	606.8	609	607.233		540.6	539	537.6	539.067		619.2			76.7006	75.4901		76.9014	75.6909		77.1014	75.8942
0.24361	482.9	75.5508	0.15223		0.24361	667.833	76.2301	0.15223		0.24361	619.1	75.9033	0.15223												605.9	606.9	609.1	607.3		540.6	539	537.6	539.067		619.1			76.7007	75.4902		76.9015	75.691		77.1016	75.8944
0.24389	482.9	75.5508	0.15223		0.24389	667.8	76.2301	0.15223		0.24389	619.1	75.9034	0.15223												605.9	606.9	609.1	607.3		540.6	539	537.7	539.1		619.2			76.7005	75.49		76.9013	75.6908		77.1015	75.8943
0.24417	482.9	75.5509	0.15223		0.24417	667.767	76.2302	0.15223		0.24417	619.1	75.9039	0.15223												605.9	606.9	609.1	607.3		540.6	539	537.6	539.067		619.1			76.7005	75.49		76.9014	75.6909		77.1015	75.8943
0.24444	482.833	75.551	0.15223		0.24444	667.733	76.2302	0.15223		0.24444	619.1	75.9039	0.15223												606	607	609.2	607.4		540.6	539	537.6	539.067		619.1			76.7006	75.4901		76.9014	75.6909		77.1018	75.8946
0.24472	482.833	75.5509	0.15223		0.24472	667.733	76.2292	0.15223		0.24472	619.1	75.904	0.15223												606	607	609.2	607.4		540.6	539	537.6	539.067		619.2			76.7006	75.4901		76.9016	75.6911		77.1025	75.8953
0.245	482.833	75.5508	0.15223		0.245	667.7	76.2295	0.15223		0.245	619.1	75.9041	0.15223												606	607	609.2	607.4		540.6	539	537.6	539.067		619.2			76.7008	75.4903		76.9017	75.6912		77.1026	75.8954
0.24528	482.8	75.5507	0.15223		0.24528	667.667	76.2296	0.15223		0.24528	619.1	75.9037	0.15223												606	607	609.2	607.4		540.6	539	537.6	539.067		619.2			76.7007	75.4902		76.9017	75.6912		77.1026	75.8954
0.24556	482.8	75.5507	0.15223		0.24556	667.667	76.2297	0.15223		0.24556	619.1	75.9038	0.15223												606	607.1	609.2	607.433		540.6	539	537.6	539.067		619.1			76.7006	75.4901		76.9015	75.691		77.1021	75.8949
0.24583	482.8	75.5505	0.15223		0.24583	667.633	76.2296	0.15223		0.24583	619.1	75.9039	0.15223												606.1	607.1	609.3	607.5		540.6	539	537.7	539.1		619.1			76.7006	75.4901		76.9015	75.691		77.1023	75.8951
0.24611	482.767	75.5501	0.15223		0.24611	667.6	76.2295	0.15223		0.24611	619.1	75.9039	0.15223												606.1	607.1	609.3	607.5		540.6	539	537.7	539.1		619.2			76.7006	75.4901		76.9015	75.691		77.1025	75.8953
0.24639	482.733	75.5501	0.15223		0.24639	667.567	76.2295	0.15223		0.24639	619.1	75.9036	0.15223												606.1	607.1	609.3	607.5		540.6	539	537.7	539.1		619.2			76.7005	75.49		76.9015	75.691		77.1028	75.8956
0.24667	482.7	75.55	0.15223		0.24667	667.5	76.2295	0.15223		0.24667	619.1	75.9031	0.15223												606.1	607.1	609.3	607.5		540.6	539	537.7	539.1		619.2			76.7006	75.4901		76.9015	75.691		77.1027	75.8955
0.24694	482.7	75.55	0.15223		0.24694	667.467	76.2295	0.15223		0.24694	619.1	75.9031	0.15223												606.2	607.2	609.4	607.6		540.6	539	537.7	539.1		619.2			76.7006	75.4901		76.9022	75.6917		77.1027	75.8955
0.24722	482.7	75.5501	0.15223		0.24722	667.4	76.2295	0.15223		0.24722	619.1	75.9032	0.15223												606.2	607.2	609.4	607.6		540.6	539	537.7	539.1		619.2			76.7006	75.4901		76.9024	75.6919		77.1026	75.8954
0.2475	482.7	75.5503	0.15223		0.2475	667.4	76.2295	0.15223		0.2475	619.1	75.9033	0.15223												606.2	607.2	609.4	607.6		540.6	539	537.7	539.1		619.1			76.7006	75.4901		76.9023	75.6918		77.1023	75.8951
0.24778	482.633	75.5501	0.15223		0.24778	667.3	76.2295	0.15223		0.24778	619.1	75.9033	0.15223												606.2	607.2	609.4	607.6		540.6	539	537.7	539.1		619.1			76.7006	75.4901		76.9023	75.6918		77.1026	75.8954
0.24806	482.6	75.5499	0.15223		0.24806	667.3	76.2295	0.15223		0.24806	619.1	75.9034	0.15223												606.2	607.2	609.4	607.6		540.6	539	537.7	539.1		619.2			76.7008	75.4903		76.9024	75.6919		77.1026	75.8954
0.24833	482.6	75.5499	0.15223		0.24833	667.233	76.2295	0.15223		0.24833	619.1	75.9039	0.15223												606.2	607.3	609.4	607.633		540.6	539	537.7	539.1		619.2			76.7008	75.4903		76.9024	75.6919		77.1029	75.8957
0.24861	482.6	75.55	0.15223		0.24861	667.2	76.2295	0.15223		0.24861	619.1	75.9037	0.15223												606.3	607.3	609.5	607.7		540.6	539	537.7	539.1		619.1			76.7008	75.4903		76.9024	75.6919		77.1024	75.8952
0.24889	482.6	75.55	0.15223		0.24889	667.1	76.229	0.15223		0.24889	619.1	75.9036	0.15223												606.3	607.3	609.5	607.7		540.6	539	537.7	539.1		619.2			76.7007	75.4902		76.9021	75.6916		77.1024	75.8952
0.24917	482.567	75.55	0.15223		0.24917	667.067	76.2288	0.15223		0.24917	619.1	75.9032	0.15223												606.3	607.3	609.5	607.7		540.7	539.1	537.7	539.167		619.2			76.7007	75.4902		76.9021	75.6916		77.1022	75.895
0.24944	482.567	75.55	0.15223		0.24944	666.967	76.2287	0.15223		0.24944	619.1	75.9034	0.15223												606.3	607.4	609.5	607.733		540.6	539	537.7	539.1		619.2			76.7007	75.4902		76.9022	75.6917		77.1023	75.8951
0.24972	482.5	75.5496	0.15223		0.24972	666.9	76.2289	0.15223		0.24972	619.1	75.9035	0.15223												606.4	607.4	609.6	607.8		540.6	539.1	537.7	539.133		619.1			76.7007	75.4902		76.9022	75.6917		77.1024	75.8952
0.25	482.5	75.5494	0.15223		0.25	666.867	76.2291	0.15223		0.25	619.2	75.9034	0.15223												606.4	607.4	609.6	607.8		540.7	539.1	537.7	539.167		619.1			76.7005	75.49		76.9023	75.6918		77.1015	75.8943
0.25028	482.5	75.5494	0.15223		0.25028	666.767	76.229	0.15223		0.25028	619.2	75.9035	0.15223												606.4	607.4	609.6	607.8		540.7	539.1	537.7	539.167		619.2			76.7005	75.49		76.9025	75.692		77.102	75.8948
0.25056	482.5	75.5494	0.15223		0.25056	666.767	76.2291	0.15223		0.25056	619.2	75.9041	0.15223												606.4	607.5	609.6	607.833		540.7	539.1	537.7	539.167		619.1			76.7007	75.4902		76.9027	75.6922		77.1026	75.8954
0.25083	482.5	75.5494	0.15223		0.25083	666.733	76.2291	0.15223		0.25083	619.2	75.9043	0.15223												606.4	607.5	609.6	607.833		540.7	539.1	537.7	539.167		619.1			76.7007	75.4902		76.9025	75.692		77.1028	75.8956
0.25111	482.4	75.5494	0.15223		0.25111	666.667	76.2291	0.15223		0.25111	619.1	75.9045	0.15223												606.5	607.5	609.7	607.9		540.7	539.1	537.7	539.167		619.2			76.7006	75.4901		76.9025	75.692		77.1029	75.8957
0.25139	482.4	75.5493	0.15223		0.25139	666.567	76.2288	0.15223		0.25139	619.1	75.9048	0.15223												606.5	607.5	609.7	607.9		540.7	539.1	537.7	539.167		619.1			76.7006	75.4901		76.9026	75.6921		77.1029	75.8957
0.25167	482.4	75.5493	0.15223		0.25167	666.5	76.2288	0.15223		0.25167	619.1	75.9049	0.15223												606.5	607.5	609.7	607.9		540.7	539.1	537.7	539.167		619.1			76.7006	75.4901		76.9026	75.6921		77.1028	75.8956
0.25194	482.4	75.549	0.15223		0.25194	666.467	76.2287	0.15223		0.25194	619.2	75.9049	0.15223												606.5	607.6	609.7	607.933		540.7	539.1	537.7	539.167		619.1			76.7006	75.4901		76.9026	75.6921		77.1025	75.8953
0.25222	482.4	75.5489	0.15223		0.25222	666.367	76.2288	0.15223		0.25222	619.2	75.9049	0.15223												606.5	607.6	609.7	607.933		540.7	539.1	537.7	539.167		619.2			76.7006	75.4901		76.9026	75.6921		77.1028	75.8956
0.2525	482.4	75.5489	0.15223		0.2525	666.3	76.2289	0.15223		0.2525	619.1	75.905	0.15223												606.6	607.6	609.8	608		540.7	539.1	537.7	539.167		619.1			76.7006	75.4901		76.9028	75.6923		77.1028	75.8956
0.25278	482.3	75.5491	0.15223		0.25278	666.267	76.2289	0.15223		0.25278	619.1	75.905	0.15223												606.6	607.6	609.8	608		540.7	539.1	537.7	539.167		619.2			76.7006	75.4901		76.9028	75.6923		77.1031	75.8959
0.25306	482.3	75.5492	0.15223		0.25306	666.167	76.2289	0.15223		0.25306	619.2	75.905	0.15223												606.6	607.6	609.8	608		540.7	539.1	537.7	539.167		619.2			76.7007	75.4902		76.903	75.6925		77.1029	75.8957
0.25333	482.3	75.5492	0.15223		0.25333	666.067	76.2291	0.15223		0.25333	619.2	75.905	0.15223												606.6	607.7	609.8	608.033		540.7	539.1	537.7	539.167		619.2			76.7008	75.4903		76.9031	75.6926		77.1024	75.8952
0.25361	482.3	75.5491	0.15223		0.25361	666	76.2294	0.15223		0.25361	619.1	75.905	0.15223												606.6	607.7	609.8	608.033		540.7	539.1	537.7	539.167		619.2			76.7009	75.4904		76.9031	75.6926		77.1024	75.8952
0.25389	482.3	75.5491	0.15223		0.25389	665.9	76.2295	0.15223		0.25389	619.2	75.905	0.15223												606.7	607.7	609.8	608.067		540.7	539.1	537.7	539.167		619.1			76.7009	75.4904		76.903	75.6925		77.1024	75.8952
0.25417	482.2	75.5485	0.15223		0.25417	665.867	76.2293	0.15223		0.25417	619.2	75.9048	0.15223												606.7	607.7	609.9	608.1		540.7	539.1	537.7	539.167		619.1			76.7009	75.4904		76.903	75.6925		77.1021	75.8949
0.25444	482.2	75.5484	0.15223		0.25444	665.8	76.2291	0.15223		0.25444	619.2	75.9048	0.15223												606.7	607.8	609.9	608.133		540.7	539.1	537.7	539.167		619.2			76.7009	75.4904		76.9029	75.6924		77.1022	75.895
0.25472	482.2	75.5486	0.15223		0.25472	665.7	76.2292	0.15223		0.25472	619.1	75.9044	0.15223												606.7	607.8	609.9	608.133		540.7	539.1	537.7	539.167		619.2			76.7009	75.4904		76.903	75.6925		77.1021	75.8949
0.255	482.2	75.5487	0.15223		0.255	665.633	76.2292	0.15223		0.255	619.2	75.9044	0.15223												606.7	607.8	609.9	608.133		540.7	539.1	537.7	539.167		619.2			76.7008	75.4903		76.903	75.6925		77.1014	75.8942
0.25528	482.2	75.5483	0.15223		0.25528	665.633	76.2291	0.15223		0.25528	619.2	75.9045	0.15223												606.8	607.8	610	608.2		540.7	539.1	537.7	539.167		619.2			76.7005	75.49		76.9032	75.6927		77.1021	75.8949
0.25556	482.2	75.5484	0.15223		0.25556	665.533	76.2288	0.15223		0.25556	619.1	75.9041	0.15223												606.8	607.9	610	608.233		540.7	539.1	537.7	539.167		619.2			76.7004	75.4899		76.9031	75.6926		77.1023	75.8951
0.25583	482.167	75.5483	0.15223		0.25583	665.467	76.2288	0.15223		0.25583	619.1	75.9043	0.15223												606.8	607.9	610	608.233		540.8	539.1	537.7	539.2		619.2			76.7004	75.4899		76.903	75.6925		77.102	75.8948
0.25611	482.1	75.5483	0.15223		0.25611	665.367	76.2285	0.15223		0.25611	619.1	75.9048	0.15223												606.8	607.9	610	608.233		540.7	539.1	537.7	539.167		619.2			76.7004	75.4899		76.9029	75.6924		77.102	75.8948
0.25639	482.1	75.5482	0.15223		0.25639	665.3	76.2285	0.15223		0.25639	619.2	75.9046	0.15223												606.9	607.9	610	608.267		540.7	539.1	537.7	539.167		619.2			76.7004	75.4899		76.903	75.6925		77.102	75.8948
0.25667	482.1	75.5479	0.15223		0.25667	665.267	76.2287	0.15223		0.25667	619.1	75.9042	0.15223												606.9	607.9	610.1	608.3		540.8	539.1	537.7	539.2		619.2			76.7005	75.49		76.9033	75.6928		77.1013	75.8941
0.25694	482.1	75.5477	0.15223		0.25694	665.167	76.229	0.15223		0.25694	619.1	75.9042	0.15223												606.9	608	610.1	608.333		540.8	539.1	537.7	539.2		619.2			76.7005	75.49		76.9034	75.6929		77.1015	75.8943
0.25722	482.1	75.5479	0.15223		0.25722	665.067	76.229	0.15223		0.25722	619.1	75.9041	0.15223												606.9	608	610.1	608.333		540.8	539.1	537.7	539.2		619.2			76.7006	75.4901		76.9036	75.6931		77.1016	75.8944
0.2575	482.067	75.5479	0.15223		0.2575	664.967	76.229	0.15223		0.2575	619.1	75.9041	0.15223												606.9	608	610.1	608.333		540.8	539.1	537.7	539.2		619.2			76.7006	75.4901		76.9035	75.693		77.1016	75.8944
0.25778	482	75.5477	0.15223		0.25778	664.867	76.2291	0.15223		0.25778	619.1	75.9041	0.15223												606.9	608	610.1	608.333		540.8	539.1	537.7	539.2		619.2			76.7005	75.49		76.9034	75.6929		77.1017	75.8945
0.25806	482	75.5477	0.15223		0.25806	664.867	76.2289	0.15223		0.25806	619.1	75.9041	0.15223												607	608	610.1	608.367		540.8	539.1	537.7	539.2		619.2			76.7008	75.4903		76.9034	75.6929		77.1011	75.8939
0.25833	482	75.5477	0.15223		0.25833	664.767	76.2288	0.15223		0.25833	619.1	75.9041	0.15223												607	608.1	610.2	608.433		540.8	539.1	537.7	539.2		619.2			76.7007	75.4902		76.9034	75.6929		77.1014	75.8942
0.25861	482	75.5478	0.15223		0.25861	664.667	76.2284	0.15223		0.25861	619.2	75.9042	0.15223												607	608.1	610.2	608.433		540.8	539.1	537.7	539.2		619.1			76.7006	75.4901		76.9038	75.6933		77.101	75.8938
0.25889	481.933	75.5478	0.15223		0.25889	664.567	76.2285	0.15223		0.25889	619.1	75.9043	0.15223												607	608.1	610.2	608.433		540.8	539.1	537.8	539.233		619.2			76.7006	75.4901		76.9038	75.6933		77.1016	75.8944
0.25917	481.933	75.5478	0.15223		0.25917	664.5	76.2287	0.15223		0.25917	619.1	75.9043	0.15223												607	608.1	610.2	608.433		540.8	539.2	537.8	539.267		619.2			76.7006	75.4901		76.9038	75.6933		77.1014	75.8942
0.25944	481.933	75.5478	0.15223		0.25944	664.4	76.2286	0.15223		0.25944	619.1	75.9043	0.15223												607.1	608.1	610.2	608.467		540.8	539.2	537.8	539.267		619.2			76.7006	75.4901		76.9039	75.6934		77.1012	75.894
0.25972	481.9	75.5476	0.15223		0.25972	664.333	76.2278	0.15223		0.25972	619.2	75.9043	0.15223												607.1	608.2	610.3	608.533		540.8	539.2	537.8	539.267		619.2			76.7006	75.4901		76.9039	75.6934		77.1013	75.8941
0.26	481.9	75.5476	0.15223		0.26	664.267	76.2283	0.15223		0.26	619.2	75.9044	0.15223												607.1	608.2	610.3	608.533		540.8	539.1	537.8	539.233		619.1			76.7006	75.4901		76.9039	75.6934		77.1015	75.8943
0.26028	481.9	75.5476	0.15223		0.26028	664.267	76.2285	0.15223		0.26028	619.2	75.9047	0.15223												607.1	608.2	610.3	608.533		540.8	539.2	537.8	539.267		619.2			76.7006	75.4901		76.9039	75.6934		77.1014	75.8942
0.26056	481.833	75.5476	0.15223		0.26056	664.2	76.2285	0.15223		0.26056	619.2	75.9046	0.15223												607.1	608.2	610.3	608.533		540.8	539.2	537.8	539.267		619.2			76.7006	75.4901		76.9039	75.6934		77.1015	75.8943
0.26083	481.833	75.5476	0.15223		0.26083	664.1	76.2285	0.15223		0.26083	619.1	75.9045	0.15223												607.2	608.2	610.3	608.567		540.8	539.2	537.8	539.267		619.1			76.7006	75.4901		76.9039	75.6934		77.102	75.8948
0.26111	481.8	75.5472	0.15223		0.26111	664	76.2285	0.15223		0.26111	619.1	75.9045	0.15223												607.2	608.3	610.4	608.633		540.8	539.2	537.8	539.267		619.1			76.7006	75.4901		76.9039	75.6934		77.1016	75.8944
0.26139	481.8	75.5472	0.15223		0.26139	663.933	76.2277	0.15223		0.26139	619.2	75.9045	0.15223												607.2	608.3	610.4	608.633		540.8	539.2	537.8	539.267		619.2			76.7004	75.4899		76.9042	75.6937		77.1014	75.8942
0.26167	481.8	75.5473	0.15223		0.26167	663.867	76.2277	0.15223		0.26167	619.2	75.9044	0.15223												607.2	608.3	610.4	608.633		540.8	539.2	537.8	539.267		619.2			76.7005	75.49		76.9043	75.6938		77.1015	75.8943
0.26194	481.8	75.5474	0.15223		0.26194	663.767	76.2286	0.15223		0.26194	619.2	75.9044	0.15223												607.3	608.3	610.4	608.667		540.8	539.2	537.8	539.267		619.1			76.7006	75.4901		76.9041	75.6936		77.1015	75.8943
0.26222	481.733	75.5474	0.15223		0.26222	663.667	76.2283	0.15223		0.26222	619.1	75.9045	0.15223												607.3	608.3	610.4	608.667		540.8	539.2	537.8	539.267		619.2			76.7006	75.4901		76.904	75.6935		77.1023	75.8951
0.2625	481.733	75.5473	0.15223		0.2625	663.567	76.2281	0.15223		0.2625	619.2	75.905	0.15223												607.3	608.4	610.5	608.733		540.8	539.2	537.8	539.267		619.2			76.7005	75.49		76.904	75.6935		77.1023	75.8951
0.26278	481.7	75.5469	0.15223		0.26278	663.533	76.228	0.15223		0.26278	619.1	75.9049	0.15223												607.3	608.4	610.5	608.733		540.8	539.2	537.8	539.267		619.2			76.7004	75.4899		76.9039	75.6934		77.1023	75.8951
0.26306	481.7	75.5469	0.15223		0.26306	663.433	76.2278	0.15223		0.26306	619.1	75.9045	0.15223												607.3	608.4	610.5	608.733		540.8	539.2	537.8	539.267		619.1			76.7003	75.4898		76.9041	75.6936		77.1026	75.8954
0.26333	481.7	75.547	0.15223		0.26333	663.367	76.2279	0.15223		0.26333	619.2	75.9046	0.15223												607.3	608.4	610.5	608.733		540.8	539.2	537.8	539.267		619.2			76.7004	75.4899		76.9044	75.6939		77.1028	75.8956
0.26361	481.667	75.547	0.15223		0.26361	663.267	76.2279	0.15223		0.26361	619.2	75.9049	0.15223												607.3	608.4	610.5	608.733		540.8	539.2	537.8	539.267		619.1			76.7005	75.49		76.9044	75.6939		77.1022	75.895
0.26389	481.633	75.547	0.15223		0.26389	663.167	76.2279	0.15223		0.26389	619.2	75.9049	0.15223												607.4	608.5	610.6	608.833		540.9	539.2	537.8	539.3		619.2			76.7005	75.49		76.9044	75.6939		77.1022	75.895
0.26417	481.633	75.547	0.15223		0.26417	663.1	76.2276	0.15223		0.26417	619.1	75.9049	0.15223												607.4	608.5	610.6	608.833		540.9	539.2	537.8	539.3		619.2			76.7005	75.49		76.9044	75.6939		77.1028	75.8956
0.26444	481.633	75.5465	0.15223		0.26444	663.033	76.2277	0.15223		0.26444	619.1	75.9047	0.15223												607.4	608.5	610.6	608.833		540.9	539.2	537.8	539.3		619.2			76.7005	75.49		76.9044	75.6939		77.1029	75.8957
0.26472	481.6	75.5463	0.15223		0.26472	662.967	76.2276	0.15223		0.26472	619.2	75.9046	0.15223												607.4	608.5	610.6	608.833		540.9	539.2	537.8	539.3		619.2			76.7005	75.49		76.9043	75.6938		77.1029	75.8957
0.265	481.6	75.5462	0.15223		0.265	662.867	76.2274	0.15223		0.265	619.2	75.9052	0.15223												607.5	608.5	610.6	608.867		540.9	539.2	537.8	539.3		619.1			76.7004	75.4899		76.9043	75.6938		77.1031	75.8959
0.26528	481.6	75.5463	0.15223		0.26528	662.867	76.2269	0.15223		0.26528	619.2	75.9051	0.15223												607.5	608.6	610.6	608.9		540.9	539.2	537.8	539.3		619.2			76.7004	75.4899		76.9043	75.6938		77.1032	75.896
0.26556	481.533	75.5464	0.15223		0.26556	662.8	76.227	0.15223		0.26556	619.2	75.905	0.15223												607.5	608.6	610.7	608.933		540.9	539.2	537.8	539.3		619.2			76.7004	75.4899		76.9043	75.6938		77.1032	75.896
0.26583	481.533	75.5464	0.15223		0.26583	662.7	76.2271	0.15223		0.26583	619.2	75.9051	0.15223												607.5	608.6	610.7	608.933		540.9	539.2	537.8	539.3		619.1			76.7006	75.4901		76.9045	75.694		77.1022	75.895
0.26611	481.533	75.5464	0.15223		0.26611	662.6	76.2272	0.15223		0.26611	619.1	75.9052	0.15223												607.5	608.6	610.7	608.933		540.9	539.2	537.8	539.3		619.2			76.7005	75.49		76.9047	75.6942		77.1027	75.8955
0.26639	481.533	75.5464	0.15223		0.26639	662.567	76.2271	0.15223		0.26639	619.1	75.9051	0.15223												607.6	608.7	610.7	609		540.9	539.2	537.8	539.3		619.2			76.7005	75.49		76.9048	75.6943		77.1027	75.8955
0.26667	481.5	75.5464	0.15223		0.26667	662.5	76.227	0.15223		0.26667	619.2	75.9046	0.15223												607.6	608.7	610.7	609		540.9	539.2	537.8	539.3		619.2			76.7005	75.49		76.9048	75.6943		77.1026	75.8954
0.26694	481.433	75.546	0.15223		0.26694	662.4	76.227	0.15223		0.26694	619.2	75.9047	0.15223												607.6	608.7	610.8	609.033		540.9	539.2	537.8	539.3		619.2			76.7002	75.4897		76.9048	75.6943		77.1024	75.8952
0.26722	481.433	75.546	0.15223		0.26722	662.3	76.227	0.15223		0.26722	619.1	75.9048	0.15223												607.6	608.7	610.8	609.033		540.9	539.2	537.8	539.3		619.2			76.7004	75.4899		76.9048	75.6943		77.1026	75.8954
0.2675	481.433	75.546	0.15223		0.2675	662.2	76.227	0.15223		0.2675	619.2	75.905	0.15223												607.6	608.7	610.8	609.033		540.9	539.2	537.8	539.3		619.1			76.7005	75.49		76.9048	75.6943		77.1029	75.8957
0.26778	481.433	75.5454	0.15223		0.26778	662.167	76.2263	0.15223		0.26778	619.2	75.9046	0.15223												607.6	608.7	610.8	609.033		540.9	539.2	537.8	539.3		619.2			76.7006	75.4901		76.9045	75.694		77.1025	75.8953
0.26806	481.4	75.5454	0.15223		0.26806	662.1	76.2262	0.15223		0.26806	619.2	75.9045	0.15223												607.6	608.7	610.8	609.033		540.9	539.2	537.8	539.3		619.2			76.7005	75.49		76.9046	75.6941		77.1022	75.895
0.26833	481.4	75.5455	0.15223		0.26833	662	76.2263	0.15223		0.26833	619.1	75.9043	0.15223												607.7	608.8	610.8	609.1		540.9	539.2	537.8	539.3		619.2			76.7005	75.49		76.9047	75.6942		77.1022	75.895
0.26861	481.333	75.5455	0.15223		0.26861	661.9	76.2263	0.15223		0.26861	619.1	75.9046	0.15223												607.7	608.8	610.8	609.1		540.9	539.2	537.8	539.3		619.2			76.7006	75.4901		76.9048	75.6943		77.1023	75.8951
0.26889	481.333	75.5455	0.15223		0.26889	661.833	76.2262	0.15223		0.26889	619.2	75.9048	0.15223												607.7	608.8	610.9	609.133		540.9	539.3	537.8	539.333		619.2			76.7006	75.4901		76.9048	75.6943		77.1018	75.8946
0.26917	481.333	75.5455	0.15223		0.26917	661.767	76.2262	0.15223		0.26917	619.1	75.9048	0.15223												607.7	608.8	610.9	609.133		540.9	539.3	537.9	539.367		619.2			76.7006	75.4901		76.9048	75.6943		77.1019	75.8947
0.26944	481.333	75.5454	0.15223		0.26944	661.667	76.2255	0.15223		0.26944	619.1	75.9048	0.15223												607.7	608.8	610.9	609.133		540.9	539.3	537.9	539.367		619.2			76.7006	75.4901		76.9051	75.6946		77.1025	75.8953
0.26972	481.3	75.5454	0.15223		0.26972	661.567	76.2256	0.15223		0.26972	619.2	75.9049	0.15223												607.8	608.9	610.9	609.2		540.9	539.3	537.9	539.367		619.2			76.7006	75.4901		76.905	75.6945		77.1026	75.8954
0.27	481.3	75.5454	0.15223		0.27	661.567	76.2255	0.15223		0.27	619.1	75.9044	0.15223												607.8	608.9	610.9	609.2		541	539.3	537.9	539.4		619.2			76.7006	75.4901		76.905	75.6945		77.1025	75.8953
0.27028	481.233	75.5447	0.15223		0.27028	661.533	76.2254	0.15223		0.27028	619.1	75.9043	0.15223												607.8	608.9	611	609.233		540.9	539.3	537.9	539.367		619.2			76.7006	75.4901		76.9051	75.6946		77.1024	75.8952
0.27056	481.233	75.5448	0.15223		0.27056	661.433	76.2259	0.15223		0.27056	619.1	75.9043	0.15223												607.8	608.9	611	609.233		541	539.3	537.9	539.4		619.2			76.7004	75.4899		76.905	75.6945		77.1021	75.8949
0.27083	481.233	75.5448	0.15223		0.27083	661.367	76.2257	0.15223		0.27083	619.2	75.9044	0.15223												607.9	609	611	609.3		541	539.3	537.9	539.4		619.2			76.7001	75.4896		76.9049	75.6944		77.1022	75.895
0.27111	481.233	75.5448	0.15223		0.27111	661.3	76.2251	0.15223		0.27111	619.1	75.9045	0.15223												607.8	609	611	609.267		541	539.3	537.9	539.4		619.2			76.7003	75.4898		76.905	75.6945		77.1027	75.8955
0.27139	481.233	75.545	0.15223		0.27139	661.2	76.2251	0.15223		0.27139	619.2	75.9045	0.15223												607.9	609	611.1	609.333		541	539.3	537.9	539.4		619.2			76.7003	75.4898		76.9052	75.6947		77.1023	75.8951
0.27167	481.167	75.545	0.15223		0.27167	661.133	76.2255	0.15223		0.27167	619.2	75.9044	0.15223												607.9	609	611.1	609.333		541	539.3	537.9	539.4		619.2			76.7004	75.4899		76.9053	75.6948		77.1027	75.8955
0.27194	481.133	75.545	0.15223		0.27194	661.067	76.2256	0.15223		0.27194	619.2	75.9044	0.15223												607.9	609	611.1	609.333		541	539.3	537.9	539.4		619.2			76.7004	75.4899		76.9053	75.6948		77.1027	75.8955
0.27222	481.133	75.5447	0.15223		0.27222	661	76.2254	0.15223		0.27222	619.2	75.9045	0.15223												607.9	609.1	611.1	609.367		541	539.3	537.9	539.4		619.2			76.7004	75.4899		76.9053	75.6948		77.1026	75.8954
0.2725	481.133	75.5446	0.15223		0.2725	660.9	76.2251	0.15223		0.2725	619.1	75.9049	0.15223												607.9	609.1	611.1	609.367		541	539.3	537.9	539.4		619.2			76.7004	75.4899		76.905	75.6945		77.1026	75.8954
0.27278	481.133	75.5446	0.15223		0.27278	660.8	76.2251	0.15223		0.27278	619.1	75.9048	0.15223												607.9	609.1	611.1	609.367		541	539.3	537.9	539.4		619.2			76.7004	75.4899		76.905	75.6945		77.1026	75.8954
0.27306	481.133	75.5446	0.15223		0.27306	660.8	76.2252	0.15223		0.27306	619.2	75.9048	0.15223												608	609.1	611.1	609.4		541	539.3	537.9	539.4		619.2			76.7003	75.4898		76.9051	75.6946		77.1032	75.896
0.27333	481.133	75.5446	0.15223		0.27333	660.7	76.2249	0.15223		0.27333	619.2	75.9048	0.15223												608	609.1	611.2	609.433		541	539.3	537.9	539.4		619.2			76.7003	75.4898		76.9051	75.6946		77.1034	75.8962
0.27361	481.033	75.5446	0.15223		0.27361	660.6	76.2249	0.15223		0.27361	619.2	75.9045	0.15223												608	609.1	611.2	609.433		541	539.3	537.9	539.4		619.2			76.7003	75.4898		76.9051	75.6946		77.1034	75.8962
0.27389	481.033	75.5446	0.15223		0.27389	660.533	76.2247	0.15223		0.27389	619.2	75.9048	0.15223												608	609.2	611.2	609.467		541	539.3	537.9	539.4		619.2			76.7006	75.4901		76.9051	75.6946		77.1034	75.8962
0.27417	481.033	75.5443	0.15223		0.27417	660.467	76.2245	0.15223		0.27417	619.2	75.9049	0.15223												608	609.2	611.2	609.467		541	539.3	537.9	539.4		619.2			76.7006	75.4901		76.9051	75.6946		77.1034	75.8962
0.27444	481.033	75.5444	0.15223		0.27444	660.4	76.2243	0.15223		0.27444	619.2	75.9045	0.15223												608	609.2	611.2	609.467		541	539.3	537.9	539.4		619.2			76.7005	75.49		76.9051	75.6946		77.1031	75.8959
0.27472	481.033	75.5445	0.15223		0.27472	660.3	76.2244	0.15223		0.27472	619.2	75.9046	0.15223												608.1	609.2	611.2	609.5		541	539.3	537.9	539.4		619.2			76.7005	75.49		76.9051	75.6946		77.1034	75.8962
0.275	481	75.5444	0.15223		0.275	660.3	76.2243	0.15223		0.275	619.2	75.9048	0.15223												608.1	609.2	611.3	609.533		541	539.3	537.9	539.4		619.2			76.7005	75.49		76.9051	75.6946		77.1033	75.8961
0.27528	480.933	75.5441	0.15223		0.27528	660.233	76.2237	0.15223		0.27528	619.2	75.9049	0.15223												608.1	609.2	611.3	609.533		541	539.3	537.9	539.4		619.2			76.7005	75.49		76.9053	75.6948		77.1035	75.8963
0.27556	480.933	75.5441	0.15223		0.27556	660.167	76.2235	0.15223		0.27556	619.2	75.9045	0.15223												608.1	609.2	611.3	609.533		541	539.3	537.9	539.4		619.2			76.7005	75.49		76.9054	75.6949		77.1033	75.8961
0.27583	480.933	75.544	0.15223		0.27583	660.067	76.2234	0.15223		0.27583	619.2	75.9045	0.15223												608.1	609.3	611.3	609.567		541	539.3	537.9	539.4		619.2			76.7005	75.49		76.9054	75.6949		77.1034	75.8962
0.27611	480.933	75.544	0.15223		0.27611	660.033	76.2234	0.15223		0.27611	619.2	75.9046	0.15223												608.1	609.3	611.3	609.567		541	539.3	537.9	539.4		619.2			76.7004	75.4899		76.9055	75.695		77.1028	75.8956
0.27639	480.933	75.544	0.15223		0.27639	659.933	76.2234	0.15223		0.27639	619.2	75.9046	0.15223												608.2	609.3	611.3	609.6		541	539.3	537.9	539.4		619.2			76.7004	75.4899		76.9054	75.6949		77.103	75.8958
0.27667	480.933	75.544	0.15223		0.27667	659.867	76.2239	0.15223		0.27667	619.2	75.9044	0.15223												608.2	609.3	611.3	609.6		541	539.3	537.9	539.4		619.2			76.7003	75.4898		76.9058	75.6953		77.103	75.8958
0.27694	480.867	75.5439	0.15223		0.27694	659.8	76.2237	0.15223		0.27694	619.2	75.9049	0.15223												608.2	609.3	611.4	609.633		541	539.3	537.9	539.4		619.2			76.7003	75.4898		76.9057	75.6952		77.1029	75.8957
0.27722	480.833	75.5432	0.15223		0.27722	659.7	76.2236	0.15223		0.27722	619.1	75.9048	0.15223												608.2	609.4	611.4	609.667		541	539.3	537.9	539.4		619.2			76.7003	75.4898		76.9056	75.6951		77.1029	75.8957
0.2775	480.833	75.5436	0.15223		0.2775	659.633	76.2232	0.15223		0.2775	619.2	75.9046	0.15223												608.2	609.4	611.4	609.667		541	539.3	537.9	539.4		619.2			76.7001	75.4896		76.9057	75.6952		77.103	75.8958
0.27778	480.833	75.5436	0.15223		0.27778	659.6	76.223	0.15223		0.27778	619.2	75.9044	0.15223												608.2	609.4	611.4	609.667		541	539.3	537.9	539.4		619.1			76.7001	75.4896		76.9057	75.6952		77.103	75.8958
0.27806	480.833	75.5433	0.15223		0.27806	659.5	76.2229	0.15223		0.27806	619.2	75.9045	0.15223												608.2	609.4	611.4	609.667		541	539.3	537.9	539.4		619.2			76.7001	75.4896		76.9057	75.6952		77.1029	75.8957
0.27833	480.833	75.5434	0.15223		0.27833	659.4	76.2229	0.15223		0.27833	619.2	75.9046	0.15223												608.2	609.4	611.4	609.667		541	539.3	537.9	539.4		619.2			76.7002	75.4897		76.9057	75.6952		77.1031	75.8959
0.27861	480.767	75.5434	0.15223		0.27861	659.367	76.223	0.15223		0.27861	619.1	75.9045	0.15223												608.2	609.4	611.4	609.667		541	539.3	537.9	539.4		619.2			76.7002	75.4897		76.9057	75.6952		77.1034	75.8962
0.27889	480.767	75.5432	0.15223		0.27889	659.3	76.223	0.15223		0.27889	619.2	75.9045	0.15223												608.3	609.4	611.4	609.7		541	539.3	537.9	539.4		619.2			76.7002	75.4897		76.9059	75.6954		77.1035	75.8963
0.27917	480.767	75.5433	0.15223		0.27917	659.2	76.223	0.15223		0.27917	619.2	75.9048	0.15223												608.3	609.5	611.5	609.767		541	539.3	537.9	539.4		619.2			76.7001	75.4896		76.9059	75.6954		77.1036	75.8964
0.27944	480.733	75.5434	0.15223		0.27944	659.1	76.223	0.15223		0.27944	619.1	75.9046	0.15223												608.3	609.5	611.5	609.767		541	539.3	537.8	539.367		619.2			76.7001	75.4896		76.906	75.6955		77.1036	75.8964
0.27972	480.733	75.5432	0.15223		0.27972	659.1	76.223	0.15223		0.27972	619.1	75.9047	0.15223												608.3	609.5	611.5	609.767		541	539.3	537.8	539.367		619.2			76.7003	75.4898		76.906	75.6955		77.104	75.8968
0.28	480.733	75.5431	0.15223		0.28	659.1	76.223	0.15223		0.28	619.2	75.9047	0.15223												608.3	609.5	611.5	609.767		541	539.3	537.8	539.367		619.2			76.7002	75.4897		76.906	75.6955		77.104	75.8968
0.28028	480.7	75.543	0.15223		0.28028	659	76.2223	0.15223		0.28028	619.2	75.9047	0.15223												608.3	609.5	611.5	609.767		541	539.3	537.8	539.367		619.2			76.7002	75.4897		76.906	75.6955		77.104	75.8968
0.28056	480.667	75.543	0.15223		0.28056	658.933	76.2221	0.15223		0.28056	619.1	75.9047	0.15223												608.3	609.5	611.5	609.767		541	539.3	537.8	539.367		619.2			76.7002	75.4897		76.9063	75.6958		77.1039	75.8967
0.28083	480.633	75.5427	0.15223		0.28083	658.833	76.222	0.15223		0.28083	619.2	75.905	0.15223												608.3	609.5	611.5	609.767		541	539.3	537.8	539.367		619.2			76.7002	75.4897		76.9062	75.6957		77.1032	75.896
0.28111	480.633	75.5427	0.15223		0.28111	658.8	76.2219	0.15223		0.28111	619.2	75.9053	0.15223												608.3	609.5	611.5	609.767		541	539.3	537.8	539.367		619.2			76.7002	75.4897		76.9062	75.6957		77.1032	75.896
0.28139	480.633	75.5427	0.15223		0.28139	658.733	76.2219	0.15223		0.28139	619.2	75.9053	0.15223												608.3	609.5	611.5	609.767		541	539.3	537.8	539.367		619.2			76.7002	75.4897		76.9062	75.6957		77.1033	75.8961
0.28167	480.633	75.5426	0.15223		0.28167	658.633	76.2219	0.15223		0.28167	619.1	75.9053	0.15223												608.3	609.5	611.6	609.8		541	539.3	537.8	539.367		619.2			76.7002	75.4897		76.9063	75.6958		77.1034	75.8962
0.28194	480.6	75.5427	0.15223		0.28194	658.6	76.2216	0.15223		0.28194	619.2	75.9054	0.15223												608.3	609.6	611.6	609.833		541	539.3	537.8	539.367		619.2			76.7002	75.4897		76.9063	75.6958		77.1034	75.8962
0.28222	480.567	75.5428	0.15223		0.28222	658.533	76.2218	0.15223		0.28222	619.1	75.9057	0.15223												608.3	609.6	611.6	609.833		541	539.2	537.8	539.333		619.2			76.7002	75.4897		76.9063	75.6958		77.1039	75.8967
0.2825	480.533	75.5424	0.15223		0.2825	658.433	76.222	0.15223		0.2825	619.2	75.9057	0.15223												608.3	609.6	611.6	609.833		541	539.2	537.8	539.333		619.2			76.7002	75.4897		76.9063	75.6958		77.1038	75.8966
0.28278	480.533	75.5424	0.15223		0.28278	658.367	76.2222	0.15223		0.28278	619.2	75.9056	0.15223												608.3	609.6	611.6	609.833		541	539.2	537.8	539.333		619.2			76.7002	75.4897		76.9064	75.6959		77.1038	75.8966
0.28306	480.533	75.5424	0.15223		0.28306	658.333	76.222	0.15223		0.28306	619.2	75.9056	0.15223												608.3	609.6	611.6	609.833		541	539.3	537.8	539.367		619.2			76.7002	75.4897		76.9067	75.6962		77.1038	75.8966
0.28333	480.5	75.5423	0.15223		0.28333	658.233	76.2216	0.15223		0.28333	619.2	75.9056	0.15223												608.3	609.6	611.6	609.833		541	539.2	537.8	539.333		619.2			76.7	75.4895		76.9067	75.6962		77.1038	75.8966
0.28361	480.5	75.5421	0.15223		0.28361	658.167	76.2217	0.15223		0.28361	619.1	75.9051	0.15223												608.3	609.6	611.6	609.833		541	539.2	537.8	539.333		619.2			76.6997	75.4892		76.9067	75.6962		77.1041	75.8969
0.28389	480.5	75.5421	0.15223		0.28389	658.133	76.2217	0.15223		0.28389	619.2	75.9051	0.15223												608.3	609.6	611.6	609.833		540.9	539.2	537.8	539.3		619.2			76.7	75.4895		76.9067	75.6962		77.1041	75.8969
0.28417	480.467	75.5421	0.15223		0.28417	658.033	76.2213	0.15223		0.28417	619.2	75.9049	0.15223												608.4	609.6	611.6	609.867		540.9	539.2	537.7	539.267		619.2			76.7002	75.4897		76.9067	75.6962		77.1044	75.8972
0.28444	480.433	75.5421	0.15223		0.28444	657.967	76.2213	0.15223		0.28444	619.1	75.905	0.15223												608.4	609.6	611.6	609.867		540.9	539.2	537.7	539.267		619.2			76.7002	75.4897		76.9069	75.6964		77.1046	75.8974
0.28472	480.433	75.5422	0.15223		0.28472	657.967	76.2213	0.15223		0.28472	619.2	75.9053	0.15223												608.4	609.6	611.6	609.867		540.9	539.2	537.7	539.267		619.2			76.7004	75.4899		76.9069	75.6964		77.1044	75.8972
0.285	480.433	75.5423	0.15223		0.285	657.9	76.2208	0.15223		0.285	619.2	75.9054	0.15223												608.4	609.7	611.6	609.9		540.9	539.2	537.7	539.267		619.2			76.7003	75.4898		76.9069	75.6964		77.1044	75.8972
0.28528	480.4	75.5423	0.15223		0.28528	657.867	76.2207	0.15223		0.28528	619.2	75.9054	0.15223												608.4	609.7	611.6	609.9		540.9	539.2	537.7	539.267		619.2			76.7002	75.4897		76.9067	75.6962		77.1043	75.8971
0.28556	480.4	75.5419	0.15223		0.28556	657.767	76.2209	0.15223		0.28556	619.2	75.9053	0.15223												608.4	609.7	611.6	609.9		540.9	539.2	537.7	539.267		619.2			76.7002	75.4897		76.9066	75.6961		77.1037	75.8965
0.28583	480.367	75.5421	0.15223		0.28583	657.7	76.2208	0.15223		0.28583	619.2	75.9053	0.15223												608.4	609.7	611.7	609.933		540.9	539.2	537.7	539.267		619.2			76.7002	75.4897		76.9067	75.6962		77.1036	75.8964
0.28611	480.367	75.5421	0.15223		0.28611	657.633	76.2204	0.15223		0.28611	619.1	75.9055	0.15223												608.4	609.7	611.7	609.933		540.9	539.2	537.7	539.267		619.2			76.7	75.4895		76.9068	75.6963		77.1038	75.8966
0.28639	480.367	75.5421	0.15223		0.28639	657.567	76.2204	0.15223		0.28639	619.2	75.9055	0.15223												608.4	609.7	611.7	609.933		540.9	539.2	537.7	539.267		619.2			76.7	75.4895		76.9069	75.6964		77.1046	75.8974
0.28667	480.333	75.542	0.15223		0.28667	657.533	76.2203	0.15223		0.28667	619.2	75.9056	0.15223												608.4	609.7	611.7	609.933		540.9	539.2	537.7	539.267		619.1			76.7001	75.4896		76.9069	75.6964		77.1049	75.8977
0.28694	480.333	75.5411	0.15223		0.28694	657.433	76.2203	0.15223		0.28694	619.2	75.9056	0.15223												608.4	609.7	611.7	609.933		540.9	539.2	537.7	539.267		619.2			76.7002	75.4897		76.9068	75.6963		77.1048	75.8976
0.28722	480.267	75.5411	0.15223		0.28722	657.367	76.2203	0.15223		0.28722	619.2	75.9055	0.15223												608.4	609.7	611.7	609.933		540.9	539.2	537.7	539.267		619.2			76.7002	75.4897		76.9068	75.6963		77.1048	75.8976
0.2875	480.267	75.5411	0.15223		0.2875	657.333	76.2201	0.15223		0.2875	619.2	75.9055	0.15223												608.4	609.7	611.7	609.933		540.9	539.2	537.7	539.267		619.2			76.7	75.4895		76.9068	75.6963		77.1048	75.8976
0.28778	480.267	75.541	0.15223		0.28778	657.233	76.2203	0.15223		0.28778	619.2	75.9052	0.15223												608.4	609.7	611.7	609.933		540.9	539.2	537.7	539.267		619.2			76.7001	75.4896		76.9069	75.6964		77.1047	75.8975
0.28806	480.267	75.541	0.15223		0.28806	657.2	76.2201	0.15223		0.28806	619.2	75.9051	0.15223												608.4	609.7	611.7	609.933		540.9	539.2	537.7	539.267		619.2			76.7002	75.4897		76.9069	75.6964		77.1046	75.8974
0.28833	480.233	75.5411	0.15223		0.28833	657.133	76.2196	0.15223		0.28833	619.2	75.9053	0.15223												608.4	609.7	611.7	609.933		540.9	539.1	537.7	539.233		619.2			76.7002	75.4897		76.9069	75.6964		77.1047	75.8975
0.28861	480.2	75.5411	0.15223		0.28861	657.033	76.2196	0.15223		0.28861	619.2	75.9052	0.15223												608.3	609.7	611.7	609.9		540.9	539.1	537.7	539.233		619.2			76.7002	75.4897		76.9069	75.6964		77.1039	75.8967
0.28889	480.2	75.5409	0.15223		0.28889	656.967	76.2198	0.15223		0.28889	619.2	75.9055	0.15223												608.4	609.7	611.7	609.933		540.9	539.1	537.7	539.233		619.2			76.7003	75.4898		76.9066	75.6961		77.104	75.8968
0.28917	480.2	75.5409	0.15223		0.28917	656.933	76.2195	0.15223		0.28917	619.2	75.9056	0.15223												608.3	609.7	611.7	609.9		540.9	539.1	537.6	539.2		619.2			76.7003	75.4898		76.9066	75.6961		77.1042	75.897
0.28944	480.167	75.5404	0.15223		0.28944	656.833	76.2194	0.15223		0.28944	619.2	75.9058	0.15223												608.4	609.7	611.7	609.933		540.9	539.1	537.6	539.2		619.2			76.7003	75.4898		76.9067	75.6962		77.1041	75.8969
0.28972	480.167	75.5404	0.15223		0.28972	656.833	76.2199	0.15223		0.28972	619.2	75.9061	0.15223												608.4	609.8	611.7	609.967		540.9	539.1	537.6	539.2		619.2			76.7002	75.4897		76.9068	75.6963		77.1042	75.897
0.29	480.167	75.5406	0.15223		0.29	656.767	76.2199	0.15223		0.29	619.2	75.9062	0.15223												608.3	609.8	611.7	609.933		540.9	539.1	537.6	539.2		619.2			76.7002	75.4897		76.907	75.6965		77.1042	75.897
0.29028	480.133	75.5407	0.15223		0.29028	656.733	76.22	0.15223		0.29028	619.2	75.9062	0.15223												608.3	609.8	611.7	609.933		540.9	539.1	537.6	539.2		619.2			76.7003	75.4898		76.907	75.6965		77.1042	75.897
0.29056	480.1	75.5408	0.15223		0.29056	656.667	76.22	0.15223		0.29056	619.2	75.9055	0.15223												608.3	609.8	611.7	609.933		540.8	539.1	537.6	539.167		619.2			76.7003	75.4898		76.907	75.6965		77.1041	75.8969
0.29083	480.1	75.5408	0.15223		0.29083	656.567	76.2194	0.15223		0.29083	619.2	75.9055	0.15223												608.3	609.8	611.7	609.933		540.8	539.1	537.6	539.167		619.2			76.7003	75.4898		76.907	75.6965		77.1041	75.8969
0.29111	480.067	75.5407	0.15223		0.29111	656.533	76.2197	0.15223		0.29111	619.2	75.9063	0.15223												608.3	609.8	611.7	609.933		540.8	539.1	537.6	539.167		619.2			76.7003	75.4898		76.907	75.6965		77.1042	75.897
0.29139	480.067	75.5405	0.15223		0.29139	656.467	76.2197	0.15223		0.29139	619.2	75.9065	0.15223												608.3	609.8	611.7	609.933		540.8	539.1	537.6	539.167		619.2			76.7003	75.4898		76.907	75.6965		77.1042	75.897
0.29167	480.067	75.5404	0.15223		0.29167	656.367	76.2197	0.15223		0.29167	619.2	75.9064	0.15223												608.3	609.8	611.7	609.933		540.8	539.1	537.6	539.167		619.2			76.7003	75.4898		76.9069	75.6964		77.104	75.8968
0.29194	480.033	75.5403	0.15223		0.29194	656.367	76.2192	0.15223		0.29194	619.2	75.9063	0.15223												608.3	609.8	611.7	609.933		540.8	539.1	537.6	539.167		619.2			76.7003	75.4898		76.9069	75.6964		77.1044	75.8972
0.29222	480	75.5403	0.15223		0.29222	656.267	76.2191	0.15223		0.29222	619.2	75.9058	0.15223												608.3	609.8	611.7	609.933		540.8	539.1	537.6	539.167		619.2			76.7003	75.4898		76.9069	75.6964		77.1046	75.8974
0.2925	480	75.54	0.15223		0.2925	656.167	76.2189	0.15223		0.2925	619.2	75.9058	0.15223												608.3	609.8	611.7	609.933		540.8	539.1	537.6	539.167		619.2			76.7003	75.4898		76.9068	75.6963		77.1049	75.8977
0.29278	479.967	75.5401	0.15223		0.29278	656.133	76.2188	0.15223		0.29278	619.2	75.9058	0.15223												608.3	609.8	611.7	609.933		540.8	539.1	537.6	539.167		619.2			76.7003	75.4898		76.9069	75.6964		77.105	75.8978
0.29306	479.967	75.5402	0.15223		0.29306	656.067	76.2189	0.15223		0.29306	619.2	75.9055	0.15223												608.3	609.8	611.7	609.933		540.8	539.1	537.6	539.167		619.2			76.7003	75.4898		76.907	75.6965		77.1049	75.8977
0.29333	479.967	75.5402	0.15223		0.29333	656.033	76.2189	0.15223		0.29333	619.2	75.9061	0.15223												608.3	609.8	611.7	609.933		540.8	539.1	537.6	539.167		619.2			76.7003	75.4898		76.9071	75.6966		77.1047	75.8975
0.29361	479.967	75.54	0.15223		0.29361	655.933	76.2184	0.15223		0.29361	619.2	75.9062	0.15223												608.3	609.8	611.7	609.933		540.8	539.1	537.6	539.167		619.2			76.7003	75.4898		76.9071	75.6966		77.1051	75.8979
0.29389	479.967	75.54	0.15223		0.29389	655.867	76.2184	0.15223		0.29389	619.2	75.9061	0.15223												608.3	609.8	611.7	609.933		540.8	539	537.6	539.133		619.2			76.7003	75.4898		76.9071	75.6966		77.1052	75.898
0.29417	479.9	75.5398	0.15223		0.29417	655.833	76.218	0.15223		0.29417	619.2	75.9059	0.15223												608.3	609.8	611.7	609.933		540.8	539	537.6	539.133		619.2			76.7	75.4895		76.9071	75.6966		77.1051	75.8979
0.29444	479.9	75.5397	0.15223		0.29444	655.733	76.2179	0.15223		0.29444	619.2	75.9058	0.15223												608.3	609.8	611.7	609.933		540.8	539	537.6	539.133		619.2			76.7001	75.4896		76.9074	75.6969		77.105	75.8978
0.29472	479.867	75.5397	0.15223		0.29472	655.733	76.2179	0.15223		0.29472	619.2	75.9058	0.15223												608.3	609.8	611.7	609.933		540.8	539	537.6	539.133		619.2			76.7001	75.4896		76.9072	75.6967		77.105	75.8978
0.295	479.867	75.5394	0.15223		0.295	655.7	76.2178	0.15223		0.295	619.2	75.9058	0.15223												608.2	609.8	611.7	609.9		540.8	539	537.5	539.1		619.2			76.7001	75.4896		76.9073	75.6968		77.105	75.8978
0.29528	479.867	75.5395	0.15223		0.29528	655.633	76.2176	0.15223		0.29528	619.2	75.906	0.15223												608.2	609.8	611.7	609.9		540.8	539	537.5	539.1		619.2			76.7001	75.4896		76.9075	75.697		77.1047	75.8975
0.29556	479.867	75.5393	0.15223		0.29556	655.567	76.2175	0.15223		0.29556	619.2	75.9061	0.15223												608.2	609.8	611.7	609.9		540.8	539	537.5	539.1		619.2			76.7001	75.4896		76.9072	75.6967		77.1048	75.8976
0.29583	479.8	75.5393	0.15223		0.29583	655.533	76.2175	0.15223		0.29583	619.2	75.9061	0.15223												608.2	609.8	611.7	609.9		540.8	539	537.5	539.1		619.2			76.7001	75.4896		76.9073	75.6968		77.1048	75.8976
0.29611	479.8	75.5393	0.15223		0.29611	655.433	76.2172	0.15223		0.29611	619.2	75.9062	0.15223												608.2	609.8	611.7	609.9		540.8	539	537.5	539.1		619.2			76.7001	75.4896		76.9072	75.6967		77.1048	75.8976
0.29639	479.767	75.5393	0.15223		0.29639	655.367	76.2172	0.15223		0.29639	619.1	75.9061	0.15223												608.2	609.8	611.7	609.9		540.8	539	537.5	539.1		619.2			76.6998	75.4893		76.9072	75.6967		77.1049	75.8977
0.29667	479.767	75.5393	0.15223		0.29667	655.333	76.2172	0.15223		0.29667	619.2	75.906	0.15223												608.2	609.8	611.7	609.9		540.8	539	537.5	539.1		619.1			76.6999	75.4894		76.9072	75.6967		77.105	75.8978
0.29694	479.767	75.5393	0.15223		0.29694	655.267	76.2172	0.15223		0.29694	619.2	75.9056	0.15223												608.2	609.8	611.7	609.9		540.8	539	537.5	539.1		619.2			76.6999	75.4894		76.9078	75.6973		77.105	75.8978
0.29722	479.767	75.5393	0.15223		0.29722	655.167	76.217	0.15223		0.29722	619.2	75.9059	0.15223												608.2	609.8	611.7	609.9		540.8	539	537.5	539.1		619.2			76.7	75.4895		76.9076	75.6971		77.105	75.8978
0.2975	479.733	75.5393	0.15223		0.2975	655.133	76.2174	0.15223		0.2975	619.2	75.9058	0.15223												608.2	609.8	611.7	609.9		540.8	539	537.5	539.1		619.2			76.7	75.4895		76.9075	75.697		77.1044	75.8972
0.29778	479.7	75.5392	0.15223		0.29778	655.067	76.2172	0.15223		0.29778	619.2	75.9058	0.15223												608.2	609.8	611.7	609.9		540.8	539	537.5	539.1		619.2			76.7	75.4895		76.9077	75.6972		77.1048	75.8976
0.29806	479.7	75.539	0.15223		0.29806	655	76.2167	0.15223		0.29806	619.2	75.9059	0.15223												608.1	609.8	611.7	609.867		540.8	539	537.5	539.1		619.2			76.6999	75.4894		76.9076	75.6971		77.1052	75.898
0.29833	479.667	75.5392	0.15223		0.29833	654.967	76.2168	0.15223		0.29833	619.2	75.9062	0.15223												608.1	609.8	611.7	609.867		540.8	539	537.5	539.1		619.2			76.6999	75.4894		76.9076	75.6971		77.1053	75.8981
0.29861	479.667	75.5393	0.15223		0.29861	654.867	76.2167	0.15223		0.29861	619.2	75.9064	0.15223												608.1	609.8	611.7	609.867		540.8	539	537.5	539.1		619.2			76.6999	75.4894		76.9076	75.6971		77.1051	75.8979
0.29889	479.667	75.5392	0.15223		0.29889	654.833	76.2164	0.15223		0.29889	619.2	75.9064	0.15223												608.1	609.8	611.7	609.867		540.8	539	537.6	539.133		619.2			76.6999	75.4894		76.9076	75.6971		77.1048	75.8976
0.29917	479.667	75.5391	0.15223		0.29917	654.767	76.2163	0.15223		0.29917	619.2	75.9062	0.15223												608.1	609.8	611.7	609.867		540.8	539	537.5	539.1		619.2			76.7002	75.4897		76.9077	75.6972		77.1049	75.8977
0.29944	479.633	75.5391	0.15223		0.29944	654.767	76.2163	0.15223		0.29944	619.2	75.9063	0.15223												608.1	609.7	611.7	609.833		540.8	539	537.5	539.1		619.2			76.7002	75.4897		76.9077	75.6972		77.105	75.8978
0.29972	479.6	75.5391	0.15223		0.29972	654.667	76.2162	0.15223		0.29972	619.2	75.9062	0.15223												608	609.7	611.7	609.8		540.8	539	537.5	539.1		619.2			76.7	75.4895		76.9077	75.6972		77.1051	75.8979
0.3	479.6	75.5387	0.15223		0.3	654.667	76.2159	0.15223		0.3	619.2	75.9054	0.15223												608	609.7	611.7	609.8		540.8	539	537.5	539.1		619.2			76.6999	75.4894		76.9078	75.6973		77.1051	75.8979
0.30028	479.567	75.5388	0.15223		0.30028	654.567	76.2159	0.15223		0.30028	619.2	75.9053	0.15223												608	609.7	611.6	609.767		540.8	539	537.5	539.1		619.2			76.7	75.4895		76.9078	75.6973		77.1051	75.8979
0.30056	479.567	75.5388	0.15223		0.30056	654.533	76.216	0.15223		0.30056	619.2	75.9058	0.15223												608	609.7	611.6	609.767		540.8	539	537.5	539.1		619.2			76.7	75.4895		76.9079	75.6974		77.1045	75.8973
0.30083	479.567	75.5388	0.15223		0.30083	654.467	76.2161	0.15223		0.30083	619.2	75.9057	0.15223												608	609.7	611.6	609.767		540.8	539	537.5	539.1		619.2			76.7001	75.4896		76.9078	75.6973		77.1048	75.8976
0.30111	479.533	75.5383	0.15223		0.30111	654.4	76.2161	0.15223		0.30111	619.2	75.9056	0.15223												608	609.7	611.6	609.767		540.8	539	537.5	539.1		619.2			76.7001	75.4896		76.9077	75.6972		77.1053	75.8981
0.30139	479.533	75.5383	0.15223		0.30139	654.333	76.2161	0.15223		0.30139	619.2	75.9054	0.15223												608	609.7	611.6	609.767		540.8	539	537.5	539.1		619.2			76.7001	75.4896		76.9078	75.6973		77.1054	75.8982
0.30167	479.533	75.5384	0.15223		0.30167	654.3	76.2154	0.15223		0.30167	619.2	75.9056	0.15223												608	609.7	611.6	609.767		540.8	539	537.5	539.1		619.2			76.7002	75.4897		76.9078	75.6973		77.1053	75.8981
0.30194	479.5	75.5383	0.15223		0.30194	654.2	76.2156	0.15223		0.30194	619.2	75.9055	0.15223												608	609.7	611.6	609.767		540.8	539	537.5	539.1		619.2			76.7002	75.4897		76.9078	75.6973		77.1046	75.8974
0.30222	479.467	75.5383	0.15223		0.30222	654.133	76.2155	0.15223		0.30222	619.2	75.9055	0.15223												608	609.7	611.6	609.767		540.8	539	537.5	539.1		619.2			76.7001	75.4896		76.9081	75.6976		77.1045	75.8973
0.3025	479.467	75.5383	0.15223		0.3025	654.1	76.2154	0.15223		0.3025	619.2	75.9062	0.15223												607.9	609.7	611.6	609.733		540.8	539	537.5	539.1		619.2			76.7001	75.4896		76.9082	75.6977		77.1044	75.8972
0.30278	479.433	75.5383	0.15223		0.30278	654.033	76.2152	0.15223		0.30278	619.2	75.9061	0.15223												607.9	609.7	611.6	609.733		540.8	539	537.5	539.1		619.2			76.7	75.4895		76.9082	75.6977		77.1042	75.897
0.30306	479.433	75.5383	0.15223		0.30306	654	76.2152	0.15223		0.30306	619.2	75.906	0.15223												607.9	609.7	611.6	609.733		540.8	539	537.5	539.1		619.2			76.6999	75.4894		76.9082	75.6977		77.1046	75.8974
0.30333	479.433	75.5383	0.15223		0.30333	653.9	76.2152	0.15223		0.30333	619.2	75.9056	0.15223												607.9	609.7	611.6	609.733		540.8	539	537.5	539.1		619.2			76.6999	75.4894		76.9082	75.6977		77.1048	75.8976
0.30361	479.433	75.5383	0.15223		0.30361	653.867	76.215	0.15223		0.30361	619.2	75.9063	0.15223												607.9	609.7	611.6	609.733		540.8	539	537.5	539.1		619.2			76.7	75.4895		76.9082	75.6977		77.105	75.8978
0.30389	479.433	75.5381	0.15223		0.30389	653.8	76.2149	0.15223		0.30389	619.2	75.9059	0.15223												607.9	609.7	611.6	609.733		540.8	539	537.5	539.1		619.2			76.7	75.4895		76.9082	75.6977		77.1048	75.8976
0.30417	479.367	75.5379	0.15223		0.30417	653.767	76.2143	0.15223		0.30417	619.2	75.9056	0.15223												607.8	609.6	611.6	609.667		540.8	539	537.5	539.1		619.2			76.7	75.4895		76.9085	75.698		77.1046	75.8974
0.30444	479.367	75.5379	0.15223		0.30444	653.767	76.214	0.15223		0.30444	619.2	75.9056	0.15223												607.8	609.6	611.5	609.633		540.9	539	537.6	539.167		619.2			76.7	75.4895		76.9086	75.6981		77.1041	75.8969
0.30472	479.333	75.5379	0.15223		0.30472	653.667	76.2142	0.15223		0.30472	619.2	75.9056	0.15223												607.8	609.6	611.6	609.667		540.9	539	537.5	539.133		619.2			76.6998	75.4893		76.9085	75.698		77.1039	75.8967
0.305	479.333	75.5377	0.15223		0.305	653.6	76.2142	0.15223		0.305	619.2	75.906	0.15223												607.8	609.6	611.5	609.633		540.9	539	537.5	539.133		619.2			76.6998	75.4893		76.9082	75.6977		77.1046	75.8974
0.30528	479.333	75.5376	0.15223		0.30528	653.567	76.2144	0.15223		0.30528	619.1	75.9058	0.15223												607.8	609.6	611.5	609.633		540.8	539	537.5	539.1		619.2			76.6998	75.4893		76.9081	75.6976		77.1051	75.8979
0.30556	479.333	75.5377	0.15223		0.30556	653.467	76.2144	0.15223		0.30556	619.2	75.9056	0.15223												607.8	609.6	611.5	609.633		540.9	539	537.5	539.133		619.2			76.6998	75.4893		76.9082	75.6977		77.1048	75.8976
0.30583	479.3	75.5378	0.15223		0.30583	653.467	76.2144	0.15223		0.30583	619.2	75.9053	0.15223												607.7	609.6	611.5	609.6		540.8	539	537.5	539.1		619.2			76.6998	75.4893		76.9082	75.6977		77.1043	75.8971
0.30611	479.267	75.5379	0.15223		0.30611	653.367	76.2141	0.15223		0.30611	619.2	75.9055	0.15223												607.7	609.6	611.5	609.6		540.8	539	537.5	539.1		619.2			76.6998	75.4893		76.9085	75.698		77.1042	75.897
0.30639	479.267	75.5378	0.15223		0.30639	653.367	76.2136	0.15223		0.30639	619.2	75.9057	0.15223												607.7	609.6	611.5	609.6		540.9	539	537.5	539.133		619.2			76.6998	75.4893		76.9085	75.698		77.1042	75.897
0.30667	479.233	75.5378	0.15223		0.30667	653.267	76.2136	0.15223		0.30667	619.2	75.9056	0.15223												607.7	609.6	611.5	609.6		540.9	539	537.5	539.133		619.2			76.6998	75.4893		76.9085	75.698		77.1043	75.8971
0.30694	479.233	75.5378	0.15223		0.30694	653.2	76.2134	0.15223		0.30694	619.2	75.9057	0.15223												607.7	609.6	611.5	609.6		540.9	539	537.5	539.133		619.1			76.6998	75.4893		76.9085	75.698		77.1043	75.8971
0.30722	479.233	75.5375	0.15223		0.30722	653.167	76.2134	0.15223		0.30722	619.2	75.906	0.15223												607.7	609.6	611.5	609.6		540.9	539	537.5	539.133		619.2			76.6998	75.4893		76.9085	75.698		77.1043	75.8971
0.3075	479.233	75.5375	0.15223		0.3075	653.067	76.2134	0.15223		0.3075	619.2	75.906	0.15223												607.6	609.6	611.5	609.567		540.9	539	537.5	539.133		619.2			76.6997	75.4892		76.9085	75.698		77.1043	75.8971
0.30778	479.2	75.5375	0.15223		0.30778	653.067	76.2134	0.15223		0.30778	619.2	75.9059	0.15223												607.6	609.6	611.5	609.567		540.9	539	537.5	539.133		619.2			76.6997	75.4892		76.9085	75.698		77.1042	75.897
0.30806	479.167	75.5375	0.15223		0.30806	652.967	76.2134	0.15223		0.30806	619.2	75.9058	0.15223												607.6	609.6	611.5	609.567		540.9	539	537.5	539.133		619.2			76.6998	75.4893		76.9085	75.698		77.1041	75.8969
0.30833	479.167	75.5375	0.15223		0.30833	652.9	76.2134	0.15223		0.30833	619.2	75.9058	0.15223												607.6	609.5	611.4	609.5		540.9	539	537.5	539.133		619.2			76.6999	75.4894		76.9087	75.6982		77.1041	75.8969
0.30861	479.133	75.5375	0.15223		0.30861	652.867	76.213	0.15223		0.30861	619.2	75.9053	0.15223												607.6	609.5	611.4	609.5		540.9	539.1	537.5	539.167		619.2			76.6999	75.4894		76.9087	75.6982		77.1042	75.897
0.30889	479.133	75.5375	0.15223		0.30889	652.8	76.2129	0.15223		0.30889	619.2	75.9054	0.15223												607.5	609.5	611.4	609.467		540.9	539.1	537.6	539.2		619.2			76.7	75.4895		76.9086	75.6981		77.1049	75.8977
0.30917	479.133	75.5374	0.15223		0.30917	652.767	76.213	0.15223		0.30917	619.2	75.9057	0.15223												607.5	609.5	611.4	609.467		540.9	539	537.6	539.167		619.2			76.7	75.4895		76.9086	75.6981		77.1046	75.8974
0.30944	479.133	75.5371	0.15223		0.30944	652.767	76.2129	0.15223		0.30944	619.2	75.9059	0.15223												607.5	609.5	611.4	609.467		540.9	539.1	537.5	539.167		619.2			76.7	75.4895		76.9087	75.6982		77.1047	75.8975
0.30972	479.133	75.5372	0.15223		0.30972	652.7	76.2128	0.15223		0.30972	619.2	75.9057	0.15223												607.5	609.5	611.4	609.467		540.9	539	537.5	539.133		619.2			76.6999	75.4894		76.9087	75.6982		77.1049	75.8977
0.31	479.1	75.537	0.15223		0.31	652.633	76.2123	0.15223		0.31	619.2	75.9052	0.15223												607.5	609.5	611.4	609.467		540.9	539	537.5	539.133		619.2			76.6999	75.4894		76.9086	75.6981		77.1053	75.8981
0.31028	479.067	75.537	0.15223		0.31028	652.567	76.2124	0.15223		0.31028	619.2	75.9055	0.15223												607.4	609.5	611.4	609.433		540.9	539	537.5	539.133		619.2			76.6999	75.4894		76.9086	75.6981		77.1055	75.8983
0.31056	479.033	75.5372	0.15223		0.31056	652.5	76.2122	0.15223		0.31056	619.2	75.9057	0.15223												607.4	609.5	611.4	609.433		540.9	539	537.5	539.133		619.2			76.6999	75.4894		76.9087	75.6982		77.1052	75.898
0.31083	479.033	75.5372	0.15223		0.31083	652.433	76.2123	0.15223		0.31083	619.2	75.9057	0.15223												607.4	609.5	611.3	609.4		540.9	539	537.5	539.133		619.2			76.6999	75.4894		76.9087	75.6982		77.1052	75.898
0.31111	479.033	75.5372	0.15223		0.31111	652.4	76.2119	0.15223		0.31111	619.2	75.9057	0.15223												607.4	609.4	611.3	609.367		540.9	539	537.5	539.133		619.2			76.6996	75.4891		76.9087	75.6982		77.1052	75.898
0.31139	479.033	75.5369	0.15223		0.31139	652.333	76.212	0.15223		0.31139	619.2	75.9057	0.15223												607.4	609.4	611.3	609.367		540.9	539	537.5	539.133		619.2			76.6997	75.4892		76.9089	75.6984		77.1052	75.898
0.31167	479	75.5369	0.15223		0.31167	652.3	76.2117	0.15223		0.31167	619.2	75.9057	0.15223												607.4	609.4	611.3	609.367		540.9	539	537.5	539.133		619.2			76.6998	75.4893		76.909	75.6985		77.1048	75.8976
0.31194	479	75.5368	0.15223		0.31194	652.2	76.2117	0.15223		0.31194	619.2	75.9057	0.15223												607.3	609.4	611.3	609.333		540.9	539	537.5	539.133		619.2			76.6998	75.4893		76.9089	75.6984		77.1049	75.8977
0.31222	478.933	75.5368	0.15223		0.31222	652.2	76.2117	0.15223		0.31222	619.2	75.906	0.15223												607.3	609.4	611.3	609.333		540.9	539	537.5	539.133		619.2			76.6998	75.4893		76.9089	75.6984		77.1045	75.8973
0.3125	478.933	75.5365	0.15223		0.3125	652.1	76.2116	0.15223		0.3125	619.2	75.9058	0.15223												607.3	609.4	611.3	609.333		540.9	539	537.5	539.133		619.2			76.6997	75.4892		76.9092	75.6987		77.105	75.8978
0.31278	478.933	75.5363	0.15223		0.31278	652.067	76.2115	0.15223		0.31278	619.2	75.9054	0.15223												607.3	609.4	611.3	609.333		540.9	539	537.5	539.133		619.2			76.6997	75.4892		76.9091	75.6986		77.1049	75.8977
0.31306	478.933	75.5363	0.15223		0.31306	652	76.2115	0.15223		0.31306	619.2	75.9055	0.15223												607.2	609.4	611.2	609.267		540.8	539	537.5	539.1		619.2			76.6997	75.4892		76.9091	75.6986		77.1048	75.8976
0.31333	478.933	75.5363	0.15223		0.31333	651.967	76.2112	0.15223		0.31333	619.2	75.9056	0.15223												607.2	609.4	611.3	609.3		540.9	539	537.5	539.133		619.2			76.6997	75.4892		76.9091	75.6986		77.1053	75.8981
0.31361	478.9	75.5363	0.15223		0.31361	651.9	76.2112	0.15223		0.31361	619.2	75.9056	0.15223												607.2	609.4	611.2	609.267		540.8	539	537.5	539.1		619.2			76.6997	75.4892		76.9091	75.6986		77.1052	75.898
0.31389	478.9	75.5362	0.15223		0.31389	651.833	76.2111	0.15223		0.31389	619.2	75.9056	0.15223												607.2	609.3	611.2	609.233		540.8	539	537.5	539.1		619.2			76.6997	75.4892		76.9092	75.6987		77.1046	75.8974
0.31417	478.867	75.5362	0.15223		0.31417	651.833	76.211	0.15223		0.31417	619.2	75.9056	0.15223												607.2	609.3	611.2	609.233		540.9	539	537.5	539.133		619.2			76.6997	75.4892		76.9087	75.6982		77.105	75.8978
0.31444	478.867	75.5362	0.15223		0.31444	651.767	76.2106	0.15223		0.31444	619.2	75.9056	0.15223												607.1	609.3	611.2	609.2		540.8	539	537.5	539.1		619.1			76.6997	75.4892		76.9088	75.6983		77.1051	75.8979
0.31472	478.833	75.5362	0.15223		0.31472	651.7	76.2105	0.15223		0.31472	619.2	75.9056	0.15223												607.1	609.3	611.2	609.2		540.8	539	537.5	539.1		619.1			76.6997	75.4892		76.9088	75.6983		77.105	75.8978
0.315	478.833	75.5362	0.15223		0.315	651.667	76.2106	0.15223		0.315	619.2	75.9056	0.15223												607.1	609.3	611.2	609.2		540.8	539	537.5	539.1		619.1			76.6997	75.4892		76.9091	75.6986		77.1051	75.8979
0.31528	478.8	75.536	0.15223		0.31528	651.6	76.2103	0.15223		0.31528	619.1	75.9055	0.15223												607.1	609.3	611.2	609.2		540.8	539	537.5	539.1		619.2			76.6997	75.4892		76.9093	75.6988		77.1053	75.8981
0.31556	478.8	75.5357	0.15223		0.31556	651.567	76.2104	0.15223		0.31556	619.2	75.9055	0.15223												607.1	609.3	611.1	609.167		540.8	539	537.4	539.067		619.1			76.6999	75.4894		76.9091	75.6986		77.1057	75.8985
0.31583	478.8	75.5357	0.15223		0.31583	651.467	76.2105	0.15223		0.31583	619.2	75.9055	0.15223												607	609.2	611.1	609.1		540.8	539	537.5	539.1		619.2			76.6999	75.4894		76.909	75.6985		77.1055	75.8983
0.31611	478.8	75.5356	0.15223		0.31611	651.433	76.2105	0.15223		0.31611	619.2	75.9062	0.15223												607	609.2	611.1	609.1		540.8	539	537.5	539.1		619.2			76.6999	75.4894		76.9089	75.6984		77.1053	75.8981
0.31639	478.733	75.5355	0.15223		0.31639	651.367	76.21	0.15223		0.31639	619.2	75.9061	0.15223												607	609.2	611.1	609.1		540.8	539	537.5	539.1		619.1			76.6999	75.4894		76.9088	75.6983		77.1052	75.898
0.31667	478.733	75.5355	0.15223		0.31667	651.3	76.2095	0.15223		0.31667	619.2	75.9061	0.15223												607	609.2	611.1	609.1		540.8	539	537.5	539.1		619.1			76.6998	75.4893		76.9089	75.6984		77.1053	75.8981
0.31694	478.733	75.5355	0.15223		0.31694	651.267	76.2095	0.15223		0.31694	619.2	75.9061	0.15223												607	609.2	611.1	609.1		540.8	539	537.4	539.067		619.2			76.6997	75.4892		76.9092	75.6987		77.106	75.8988
0.31722	478.733	75.5355	0.15223		0.31722	651.2	76.2095	0.15223		0.31722	619.2	75.9059	0.15223												606.9	609.2	611.1	609.067		540.8	539	537.4	539.067		619.1			76.6998	75.4893		76.9092	75.6987		77.106	75.8988
0.3175	478.7	75.5355	0.15223		0.3175	651.167	76.2096	0.15223		0.3175	619.2	75.9058	0.15223												606.9	609.2	611.1	609.067		540.8	539	537.5	539.1		619.1			76.6998	75.4893		76.9092	75.6987		77.1059	75.8987
0.31778	478.7	75.5356	0.15223		0.31778	651.1	76.2092	0.15223		0.31778	619.2	75.9056	0.15223												606.9	609.2	611	609.033		540.8	539	537.4	539.067		619.1			76.6998	75.4893		76.9092	75.6987		77.1057	75.8985
0.31806	478.667	75.5355	0.15223		0.31806	651.067	76.2091	0.15223		0.31806	619.2	75.9057	0.15223												606.9	609.1	611	609		540.8	539	537.4	539.067		619.1			76.6998	75.4893		76.9092	75.6987		77.1057	75.8985
0.31833	478.667	75.5353	0.15223		0.31833	651	76.2093	0.15223		0.31833	619.2	75.9056	0.15223												606.8	609.1	611	608.967		540.8	539	537.4	539.067		619.1			76.6998	75.4893		76.9092	75.6987		77.1052	75.898
0.31861	478.633	75.5352	0.15223		0.31861	650.9	76.2091	0.15223		0.31861	619.2	75.9056	0.15223												606.8	609.1	611	608.967		540.8	539	537.4	539.067		619.1			76.6998	75.4893		76.909	75.6985		77.1054	75.8982
0.31889	478.633	75.535	0.15223		0.31889	650.867	76.2087	0.15223		0.31889	619.2	75.9062	0.15223												606.8	609.1	611	608.967		540.8	539	537.4	539.067		619.2			76.6998	75.4893		76.9094	75.6989		77.106	75.8988
0.31917	478.633	75.5351	0.15223		0.31917	650.867	76.2086	0.15223		0.31917	619.2	75.9061	0.15223												606.7	609.1	611	608.933		540.8	539	537.4	539.067		619.1			76.6998	75.4893		76.9093	75.6988		77.1059	75.8987
0.31944	478.633	75.5353	0.15223		0.31944	650.8	76.2086	0.15223		0.31944	619.2	75.906	0.15223												606.7	609	610.9	608.867		540.8	539	537.4	539.067		619.1			76.6995	75.489		76.9095	75.699		77.1057	75.8985
0.31972	478.6	75.5352	0.15223		0.31972	650.767	76.2086	0.15223		0.31972	619.2	75.906	0.15223												606.7	609	610.9	608.867		540.8	539	537.4	539.067		619.1			76.6996	75.4891		76.9095	75.699		77.1054	75.8982
0.32	478.567	75.5351	0.15223		0.32	650.7	76.2086	0.15223		0.32	619.2	75.9062	0.15223												606.7	609	610.9	608.867		540.8	539	537.4	539.067		619.2			76.6996	75.4891		76.9095	75.699		77.1059	75.8987
0.32028	478.567	75.535	0.15223		0.32028	650.633	76.2081	0.15223		0.32028	619.2	75.9063	0.15223												606.7	609	610.9	608.867		540.8	539	537.4	539.067		619.2			76.6996	75.4891		76.9095	75.699		77.1064	75.8992
0.32056	478.533	75.535	0.15223		0.32056	650.6	76.2079	0.15223		0.32056	619.2	75.9065	0.15223												606.6	609	610.9	608.833		540.8	539	537.5	539.1		619.1			76.6996	75.4891		76.9095	75.699		77.1065	75.8993
0.32083	478.533	75.535	0.15223		0.32083	650.5	76.2077	0.15223		0.32083	619.2	75.9064	0.15223												606.6	609	610.9	608.833		540.9	539	537.4	539.1		619.2			76.6997	75.4892		76.9093	75.6988		77.1065	75.8993
0.32111	478.533	75.535	0.15223		0.32111	650.5	76.2071	0.15223		0.32111	619.2	75.9062	0.15223												606.6	608.9	610.8	608.767		540.9	539	537.5	539.133		619.1			76.6997	75.4892		76.9095	75.699		77.1064	75.8992
0.32139	478.5	75.5347	0.15223		0.32139	650.4	76.207	0.15223		0.32139	619.2	75.9064	0.15223												606.6	608.9	610.8	608.767		540.9	539	537.4	539.1		619.1			76.6997	75.4892		76.9094	75.6989		77.1063	75.8991
0.32167	478.467	75.5346	0.15223		0.32167	650.4	76.207	0.15223		0.32167	619.2	75.9064	0.15223												606.6	608.9	610.8	608.767		540.9	539	537.4	539.1		619.1			76.6997	75.4892		76.909	75.6985		77.1063	75.8991
0.32194	478.467	75.5348	0.15223		0.32194	650.3	76.2072	0.15223		0.32194	619.2	75.9063	0.15223												606.5	608.9	610.8	608.733		540.9	539	537.5	539.133		619.1			76.6998	75.4893		76.9097	75.6992		77.1071	75.8999
0.32222	478.467	75.5349	0.15223		0.32222	650.3	76.2072	0.15223		0.32222	619.2	75.906	0.15223												606.5	608.9	610.8	608.733		540.9	539	537.5	539.133		619.2			76.6998	75.4893		76.9096	75.6991		77.1072	75.9
0.3225	478.467	75.5348	0.15223		0.3225	650.2	76.2072	0.15223		0.3225	619.2	75.9061	0.15223												606.5	608.9	610.8	608.733		540.9	539	537.5	539.133		619.1			76.6998	75.4893		76.9095	75.699		77.107	75.8998
0.32278	478.467	75.5344	0.15223		0.32278	650.167	76.2074	0.15223		0.32278	619.2	75.9061	0.15223												606.4	608.8	610.7	608.633		540.9	539	537.5	539.133		619.1			76.6998	75.4893		76.9095	75.699		77.1066	75.8994
0.32306	478.467	75.5344	0.15223		0.32306	650.1	76.2072	0.15223		0.32306	619.2	75.9062	0.15223												606.4	608.8	610.7	608.633		540.9	539	537.5	539.133		619.1			76.6998	75.4893		76.9096	75.6991		77.106	75.8988
0.32333	478.4	75.5344	0.15223		0.32333	650	76.2071	0.15223		0.32333	619.2	75.9062	0.15223												606.4	608.8	610.7	608.633		540.9	539	537.5	539.133		619.2			76.6998	75.4893		76.9097	75.6992		77.106	75.8988
0.32361	478.4	75.5345	0.15223		0.32361	650	76.2071	0.15223		0.32361	619.2	75.9059	0.15223												606.4	608.8	610.7	608.633		540.9	539	537.5	539.133		619.2			76.6998	75.4893		76.9097	75.6992		77.1061	75.8989
0.32389	478.367	75.5345	0.15223		0.32389	649.9	76.2064	0.15223		0.32389	619.2	75.9061	0.15223												606.3	608.8	610.7	608.6		540.9	539	537.5	539.133		619.1			76.6998	75.4893		76.9098	75.6993		77.1064	75.8992
0.32417	478.367	75.5339	0.15223		0.32417	649.9	76.2066	0.15223		0.32417	619.2	75.9059	0.15223												606.3	608.8	610.6	608.567		540.9	539	537.5	539.133		619.2			76.6998	75.4893		76.9099	75.6994		77.107	75.8998
0.32444	478.367	75.5341	0.15223		0.32444	649.9	76.2063	0.15223		0.32444	619.2	75.9065	0.15223												606.3	608.7	610.6	608.533		540.9	539	537.5	539.133		619.2			76.6998	75.4893		76.9099	75.6994		77.107	75.8998
0.32472	478.367	75.5341	0.15223		0.32472	649.8	76.2063	0.15223		0.32472	619.2	75.9066	0.15223												606.3	608.7	610.6	608.533		540.9	539	537.5	539.133		619.2			76.6998	75.4893		76.91	75.6995		77.107	75.8998
0.325	478.333	75.534	0.15223		0.325	649.8	76.2059	0.15223		0.325	619.2	75.9066	0.15223												606.2	608.7	610.6	608.5		540.9	539	537.5	539.133		619.2			76.6998	75.4893		76.9099	75.6994		77.1064	75.8992
0.32528	478.3	75.534	0.15223		0.32528	649.7	76.2058	0.15223		0.32528	619.2	75.9066	0.15223												606.2	608.7	610.6	608.5		540.9	539	537.5	539.133		619.1			76.6996	75.4891		76.9099	75.6994		77.1061	75.8989
0.32556	478.3	75.534	0.15223		0.32556	649.667	76.2058	0.15223		0.32556	619.1	75.9067	0.15223												606.2	608.7	610.6	608.5		540.9	539	537.5	539.133		619.2			76.6996	75.4891		76.9098	75.6993		77.1062	75.899
0.32583	478.267	75.534	0.15223		0.32583	649.6	76.2058	0.15223		0.32583	619.2	75.9063	0.15223												606.2	608.6	610.5	608.433		540.9	539	537.5	539.133		619.1			76.6994	75.4889		76.9099	75.6994		77.1065	75.8993
0.32611	478.267	75.5339	0.15223		0.32611	649.567	76.2057	0.15223		0.32611	619.2	75.9066	0.15223												606.1	608.6	610.5	608.4		540.9	539	537.5	539.133		619.1			76.6995	75.489		76.91	75.6995		77.1065	75.8993
0.32639	478.267	75.5339	0.15223		0.32639	649.5	76.2055	0.15223		0.32639	619.2	75.9064	0.15223												606.1	608.6	610.5	608.4		540.9	539	537.5	539.133		619.1			76.6996	75.4891		76.9099	75.6994		77.107	75.8998
0.32667	478.267	75.5339	0.15223		0.32667	649.433	76.2055	0.15223		0.32667	619.2	75.9063	0.15223												606.1	608.6	610.5	608.4		540.9	539	537.5	539.133		619.1			76.6996	75.4891		76.9099	75.6994		77.1072	75.9
0.32694	478.267	75.5337	0.15223		0.32694	649.4	76.2056	0.15223		0.32694	619.2	75.9059	0.15223												606.1	608.6	610.5	608.4		540.9	539	537.5	539.133		619.1			76.6999	75.4894		76.9099	75.6994		77.1071	75.8999
0.32722	478.233	75.5337	0.15223		0.32722	649.333	76.2056	0.15223		0.32722	619.2	75.906	0.15223												606	608.5	610.5	608.333		540.9	539	537.5	539.133		619.1			76.6999	75.4894		76.9099	75.6994		77.1068	75.8996
0.3275	478.167	75.5338	0.15223		0.3275	649.267	76.2055	0.15223		0.3275	619.2	75.9069	0.15223												606	608.5	610.4	608.3		540.9	539	537.5	539.133		619.1			76.6998	75.4893		76.9099	75.6994		77.1073	75.9001
0.32778	478.167	75.5338	0.15223		0.32778	649.233	76.2054	0.15223		0.32778	619.2	75.9068	0.15223												606	608.5	610.4	608.3		540.9	539	537.5	539.133		619.1			76.6999	75.4894		76.9102	75.6997		77.1074	75.9002
0.32806	478.167	75.5338	0.15223		0.32806	649.167	76.2049	0.15223		0.32806	619.2	75.9069	0.15223												606	608.5	610.4	608.3		540.9	539	537.5	539.133		619.1			76.6999	75.4894		76.9102	75.6997		77.1073	75.9001
0.32833	478.167	75.5338	0.15223		0.32833	649.133	76.2049	0.15223		0.32833	619.2	75.907	0.15223												605.9	608.5	610.4	608.267		540.9	539	537.5	539.133		619.1			76.6999	75.4894		76.9102	75.6997		77.1073	75.9001
0.32861	478.167	75.5336	0.15223		0.32861	649.067	76.2048	0.15223		0.32861	619.2	75.9067	0.15223												605.9	608.4	610.4	608.233		540.9	539	537.5	539.133		619.1			76.6999	75.4894		76.9102	75.6997		77.1073	75.9001
0.32889	478.167	75.5334	0.15223		0.32889	649.067	76.2049	0.15223		0.32889	619.2	75.9066	0.15223												605.9	608.4	610.3	608.2		540.9	539	537.5	539.133		619.1			76.6996	75.4891		76.9102	75.6997		77.107	75.8998
0.32917	478.167	75.5333	0.15223		0.32917	649	76.2048	0.15223		0.32917	619.2	75.9066	0.15223												605.9	608.4	610.3	608.2		540.9	539	537.5	539.133		619.1			76.6997	75.4892		76.9102	75.6997		77.1069	75.8997
0.32944	478.1	75.5334	0.15223		0.32944	648.933	76.2048	0.15223		0.32944	619.2	75.9069	0.15223												605.8	608.4	610.3	608.167		540.9	539	537.5	539.133		619.1			76.6998	75.4893		76.9102	75.6997		77.107	75.8998
0.32972	478.067	75.5333	0.15223		0.32972	648.9	76.2048	0.15223		0.32972	619.2	75.9066	0.15223												605.8	608.4	610.3	608.167		540.9	539	537.5	539.133		619.1			76.7	75.4895		76.9102	75.6997		77.1069	75.8997
0.33	478.067	75.5332	0.15223		0.33	648.833	76.2048	0.15223		0.33	619.2	75.9066	0.15223												605.8	608.3	610.2	608.1		540.9	539	537.5	539.133		619.1			76.6999	75.4894		76.9102	75.6997		77.1065	75.8993
0.33028	478.067	75.5332	0.15223		0.33028	648.767	76.2047	0.15223		0.33028	619.2	75.9067	0.15223												605.7	608.3	610.2	608.067		540.9	539	537.4	539.1		619.2			76.6998	75.4893		76.9102	75.6997		77.1066	75.8994
0.33056	478.067	75.5332	0.15223		0.33056	648.733	76.2044	0.15223		0.33056	619.2	75.9067	0.15223												605.7	608.3	610.2	608.067		540.9	539	537.5	539.133		619.1			76.6998	75.4893		76.9101	75.6996		77.1066	75.8994
0.33083	478.067	75.5332	0.15223		0.33083	648.667	76.2039	0.15223		0.33083	619.2	75.9065	0.15223												605.7	608.3	610.2	608.067		540.9	539	537.5	539.133		619.2			76.6998	75.4893		76.9101	75.6996		77.1064	75.8992
0.33111	478.067	75.5329	0.15223		0.33111	648.633	76.2038	0.15223		0.33111	619.2	75.9066	0.15223												605.6	608.2	610.1	607.967		540.9	539	537.4	539.1		619.1			76.6998	75.4893		76.9101	75.6996		77.1062	75.899
0.33139	478.033	75.5328	0.15223		0.33139	648.567	76.2038	0.15223		0.33139	619.2	75.9071	0.15223												605.6	608.2	610.1	607.967		540.9	539	537.4	539.1		619.1			76.6998	75.4893		76.9101	75.6996		77.1069	75.8997
0.33167	477.967	75.5329	0.15223		0.33167	648.5	76.2038	0.15223		0.33167	619.2	75.9068	0.15223												605.6	608.2	610.1	607.967		540.9	539	537.4	539.1		619.1			76.6999	75.4894		76.9104	75.6999		77.1069	75.8997
0.33194	477.967	75.533	0.15223		0.33194	648.467	76.2034	0.15223		0.33194	619.2	75.9068	0.15223												605.6	608.2	610.1	607.967		540.9	539	537.4	539.1		619.2			76.6999	75.4894		76.9105	75.7		77.1066	75.8994
0.33222	477.967	75.533	0.15223		0.33222	648.4	76.2029	0.15223		0.33222	619.2	75.9068	0.15223												605.6	608.2	610.1	607.967		540.9	539	537.4	539.1		619.2			76.6999	75.4894		76.9105	75.7		77.1068	75.8996
0.3325	477.967	75.533	0.15223		0.3325	648.333	76.2028	0.15223		0.3325	619.2	75.9068	0.15223												605.5	608.1	610.1	607.9		540.9	539	537.4	539.1		619.2			76.6999	75.4894		76.9105	75.7		77.1072	75.9
0.33278	477.967	75.5326	0.15223		0.33278	648.3	76.203	0.15223		0.33278	619.2	75.9066	0.15223												605.5	608.1	610	607.867		540.9	539	537.4	539.1		619.2			76.6999	75.4894		76.9109	75.7004		77.1072	75.9
0.33306	477.967	75.5328	0.15223		0.33306	648.233	76.2029	0.15223		0.33306	619.1	75.9066	0.15223												605.5	608.1	610	607.867		540.9	539	537.4	539.1		619.2			76.6999	75.4894		76.9107	75.7002		77.1072	75.9
0.33333	477.967	75.5329	0.15223		0.33333	648.2	76.2026	0.15223		0.33333	619.1	75.9067	0.15223												605.4	608.1	610	607.833		540.9	539	537.4	539.1		619.2			76.6999	75.4894		76.9106	75.7001		77.1072	75.9
0.33361	477.933	75.5329	0.15223		0.33361	648.133	76.2025	0.15223		0.33361	619.1	75.9067	0.15223												605.4	608	610	607.8		540.9	539	537.4	539.1		619.2			76.6999	75.4894		76.9106	75.7001		77.107	75.8998
0.33389	477.867	75.5328	0.15223		0.33389	648.133	76.2025	0.15223		0.33389	619.2	75.9067	0.15223												605.4	608	609.9	607.767		540.9	539	537.4	539.1		619.1			76.7001	75.4896		76.9106	75.7001		77.1071	75.8999
0.33417	477.867	75.5325	0.15223		0.33417	648.1	76.2024	0.15223		0.33417	619.1	75.9061	0.15223												605.3	608	609.9	607.733		540.9	539	537.4	539.1		619.2			76.6999	75.4894		76.9105	75.7		77.1074	75.9002
0.33444	477.867	75.532	0.15223		0.33444	648.033	76.2024	0.15223		0.33444	619.2	75.9064	0.15223												605.3	608	609.9	607.733		540.9	539	537.4	539.1		619.2			76.6998	75.4893		76.9105	75.7		77.107	75.8998
0.33472	477.867	75.532	0.15223		0.33472	648	76.2024	0.15223		0.33472	619.2	75.9067	0.15223												605.3	607.9	609.9	607.7		540.9	539	537.4	539.1		619.1			76.6999	75.4894		76.9105	75.7		77.1069	75.8997
0.335	477.867	75.5322	0.15223		0.335	647.9	76.202	0.15223		0.335	619.1	75.9067	0.15223												605.2	607.9	609.8	607.633		540.9	539	537.4	539.1		619.2			76.7	75.4895		76.9108	75.7003		77.1068	75.8996
0.33528	477.867	75.5323	0.15223		0.33528	647.9	76.2014	0.15223		0.33528	619.1	75.9066	0.15223												605.2	607.9	609.8	607.633		540.9	539	537.4	539.1		619.2			76.6997	75.4892		76.9107	75.7002		77.1067	75.8995
0.33556	477.8	75.5323	0.15223		0.33556	647.8	76.202	0.15223		0.33556	619.2	75.9066	0.15223												605.2	607.9	609.8	607.633		540.9	539	537.4	539.1		619.1			76.6998	75.4893		76.9105	75.7		77.1068	75.8996
0.33583	477.767	75.5323	0.15223		0.33583	647.8	76.2021	0.15223		0.33583	619.1	75.9066	0.15223												605.2	607.9	609.8	607.633		540.9	539	537.4	539.1		619.1			76.6999	75.4894		76.9105	75.7		77.1069	75.8997
0.33611	477.767	75.5322	0.15223		0.33611	647.7	76.202	0.15223		0.33611	619.1	75.9064	0.15223												605.1	607.8	609.7	607.533		540.9	539	537.4	539.1		619.1			76.6998	75.4893		76.9106	75.7001		77.1069	75.8997
0.33639	477.767	75.5319	0.15223		0.33639	647.7	76.2016	0.15223		0.33639	619.1	75.9064	0.15223												605.1	607.8	609.7	607.533		540.9	539	537.4	539.1		619.1			76.6997	75.4892		76.9106	75.7001		77.1069	75.8997
0.33667	477.767	75.5319	0.15223		0.33667	647.6	76.2016	0.15223		0.33667	619.1	75.9063	0.15223												605.1	607.8	609.7	607.533		540.9	539	537.4	539.1		619.1			76.6997	75.4892		76.9106	75.7001		77.1069	75.8997
0.33694	477.767	75.5319	0.15223		0.33694	647.6	76.2013	0.15223		0.33694	619.1	75.9062	0.15223												605.1	607.8	609.7	607.533		540.9	539	537.4	539.1		619.1			76.6997	75.4892		76.9106	75.7001		77.1071	75.8999
0.33722	477.767	75.5319	0.15223		0.33722	647.5	76.2015	0.15223		0.33722	619.1	75.9062	0.15223												605	607.7	609.7	607.467		540.9	539	537.4	539.1		619.1			76.6998	75.4893		76.9107	75.7002		77.1071	75.8999
0.3375	477.7	75.5317	0.15223		0.3375	647.5	76.2013	0.15223		0.3375	619.2	75.9067	0.15223												605	607.7	609.6	607.433		540.9	539	537.4	539.1		619.1			76.6999	75.4894		76.9107	75.7002		77.1076	75.9004
0.33778	477.7	75.5317	0.15223		0.33778	647.4	76.2011	0.15223		0.33778	619.1	75.9068	0.15223												605	607.7	609.6	607.433		540.9	539	537.4	539.1		619.1			76.6999	75.4894		76.9107	75.7002		77.1074	75.9002
0.33806	477.7	75.5317	0.15223		0.33806	647.333	76.201	0.15223		0.33806	619.1	75.9066	0.15223												604.9	607.7	609.6	607.4		540.9	539	537.4	539.1		619.1			76.6999	75.4894		76.9107	75.7002		77.1069	75.8997
0.33833	477.7	75.5317	0.15223		0.33833	647.3	76.2009	0.15223		0.33833	619.1	75.9059	0.15223												604.9	607.6	609.5	607.333		540.9	539	537.4	539.1		619.1			76.6999	75.4894		76.911	75.7005		77.1068	75.8996
0.33861	477.667	75.5317	0.15223		0.33861	647.267	76.201	0.15223		0.33861	619.2	75.9059	0.15223												604.9	607.6	609.5	607.333		540.9	539	537.4	539.1		619.1			76.6998	75.4893		76.911	75.7005		77.1065	75.8993
0.33889	477.667	75.5317	0.15223		0.33889	647.267	76.2008	0.15223		0.33889	619.2	75.9061	0.15223												604.8	607.6	609.5	607.3		540.9	539	537.4	539.1		619.1			76.6998	75.4893		76.9109	75.7004		77.1065	75.8993
0.33917	477.667	75.5317	0.15223		0.33917	647.2	76.2002	0.15223		0.33917	619.1	75.9061	0.15223												604.8	607.6	609.4	607.267		540.9	539	537.4	539.1		619.1			76.6999	75.4894		76.9109	75.7004		77.1066	75.8994
0.33944	477.667	75.5314	0.15223		0.33944	647.133	76.2003	0.15223		0.33944	619.2	75.9064	0.15223												604.8	607.5	609.4	607.233		540.9	539	537.4	539.1		619.1			76.6999	75.4894		76.911	75.7005		77.1074	75.9002
0.33972	477.633	75.5314	0.15223		0.33972	647.1	76.2003	0.15223		0.33972	619.1	75.9057	0.15223												604.7	607.5	609.4	607.2		540.9	539	537.4	539.1		619.1			76.6999	75.4894		76.911	75.7005		77.1071	75.8999
0.34	477.6	75.5315	0.15223		0.34	647.033	76.1998	0.15223		0.34	619.1	75.9059	0.15223												604.7	607.5	609.4	607.2		540.9	539	537.4	539.1		619.1			76.6999	75.4894		76.911	75.7005		77.1069	75.8997
0.34028	477.6	75.5314	0.15223		0.34028	647	76.2	0.15223		0.34028	619.1	75.9063	0.15223												604.7	607.5	609.4	607.2		540.9	539	537.4	539.1		619.1			76.6999	75.4894		76.911	75.7005		77.1069	75.8997
0.34056	477.567	75.5312	0.15223		0.34056	646.933	76.2001	0.15223		0.34056	619.1	75.9065	0.15223												604.6	607.4	609.3	607.1		540.9	539	537.4	539.1		619.1			76.6998	75.4893		76.911	75.7005		77.1078	75.9006
0.34083	477.567	75.5311	0.15223		0.34083	646.9	76.2	0.15223		0.34083	619.2	75.9064	0.15223												604.6	607.4	609.3	607.1		540.9	539	537.4	539.1		619.1			76.6996	75.4891		76.9111	75.7006		77.1079	75.9007
0.34111	477.567	75.531	0.15223		0.34111	646.833	76.1997	0.15223		0.34111	619.1	75.9066	0.15223												604.6	607.4	609.3	607.1		540.9	539	537.4	539.1		619.1			76.6996	75.4891		76.9114	75.7009		77.1077	75.9005
0.34139	477.567	75.5309	0.15223		0.34139	646.8	76.1993	0.15223		0.34139	619.1	75.9066	0.15223												604.6	607.4	609.3	607.1		540.9	539	537.4	539.1		619.1			76.6997	75.4892		76.9114	75.7009		77.1072	75.9
0.34167	477.567	75.5308	0.15223		0.34167	646.733	76.199	0.15223		0.34167	619.1	75.9066	0.15223												604.5	607.3	609.2	607		540.9	539	537.4	539.1		619.1			76.6997	75.4892		76.9115	75.701		77.1076	75.9004
0.34194	477.5	75.5309	0.15223		0.34194	646.7	76.199	0.15223		0.34194	619.2	75.9065	0.15223												604.5	607.3	609.2	607		540.9	539	537.4	539.1		619.1			76.6997	75.4892		76.9115	75.701		77.108	75.9008
0.34222	477.5	75.531	0.15223		0.34222	646.633	76.199	0.15223		0.34222	619.2	75.9058	0.15223												604.5	607.3	609.2	607		540.9	539	537.4	539.1		619.1			76.6997	75.4892		76.9115	75.701		77.1081	75.9009
0.3425	477.5	75.531	0.15223		0.3425	646.567	76.199	0.15223		0.3425	619.1	75.9058	0.15223												604.4	607.2	609.2	606.933		540.9	539	537.4	539.1		619.1			76.6997	75.4892		76.9115	75.701		77.1082	75.901
0.34278	477.5	75.531	0.15223		0.34278	646.533	76.199	0.15223		0.34278	619.2	75.9057	0.15223												604.4	607.2	609.1	606.9		540.9	539	537.4	539.1		619.1			76.6997	75.4892		76.9115	75.701		77.1082	75.901
0.34306	477.467	75.5309	0.15223		0.34306	646.467	76.1985	0.15223		0.34306	619.2	75.9059	0.15223												604.4	607.2	609.1	606.9		540.9	539	537.4	539.1		619.1			76.6997	75.4892		76.9112	75.7007		77.1081	75.9009
0.34333	477.467	75.5307	0.15223		0.34333	646.433	76.1981	0.15223		0.34333	619.2	75.9063	0.15223												604.4	607.2	609.1	606.9		540.9	539	537.4	539.1		619.1			76.6999	75.4894		76.9111	75.7006		77.1082	75.901
0.34361	477.467	75.5307	0.15223		0.34361	646.433	76.198	0.15223		0.34361	619.2	75.9064	0.15223												604.3	607.1	609	606.8		540.9	539	537.4	539.1		619.1			76.6999	75.4894		76.9112	75.7007		77.1083	75.9011
0.34389	477.467	75.5307	0.15223		0.34389	646.333	76.1979	0.15223		0.34389	619.1	75.9064	0.15223												604.3	607.1	609	606.8		540.9	539	537.4	539.1		619.1			76.6998	75.4893		76.9112	75.7007		77.1082	75.901
0.34417	477.433	75.5304	0.15223		0.34417	646.333	76.1977	0.15223		0.34417	619.2	75.906	0.15223												604.2	607.1	609	606.767		540.9	539	537.4	539.1		619.1			76.6997	75.4892		76.9113	75.7008		77.108	75.9008
0.34444	477.4	75.5304	0.15223		0.34444	646.267	76.1979	0.15223		0.34444	619.1	75.9064	0.15223												604.2	607	608.9	606.7		540.9	539	537.4	539.1		619.1			76.6997	75.4892		76.9115	75.701		77.108	75.9008
0.34472	477.4	75.5306	0.15223		0.34472	646.233	76.1979	0.15223		0.34472	619.1	75.9065	0.15223												604.2	607	608.9	606.7		540.9	539	537.4	539.1		619.1			76.6997	75.4892		76.9115	75.701		77.1081	75.9009
0.345	477.4	75.5307	0.15223		0.345	646.133	76.1979	0.15223		0.345	619.1	75.9064	0.15223												604.1	607	608.9	606.667		540.9	539	537.4	539.1		619.1			76.6997	75.4892		76.9114	75.7009		77.1081	75.9009
0.34528	477.4	75.5307	0.15223		0.34528	646.133	76.1977	0.15223		0.34528	619.1	75.9061	0.15223												604.1	606.9	608.9	606.633		540.9	539	537.4	539.1		619.1			76.6997	75.4892		76.9114	75.7009		77.1084	75.9012
0.34556	477.367	75.5306	0.15223		0.34556	646.033	76.1971	0.15223		0.34556	619.1	75.9061	0.15223												604.1	606.9	608.8	606.6		540.9	539	537.4	539.1		619.1			76.6997	75.4892		76.9113	75.7008		77.1085	75.9013
0.34583	477.367	75.5304	0.15223		0.34583	646.033	76.1969	0.15223		0.34583	619.1	75.9061	0.15223												604	606.9	608.8	606.567		540.9	539	537.4	539.1		619.1			76.6997	75.4892		76.9112	75.7007		77.1085	75.9013
0.34611	477.3	75.5304	0.15223		0.34611	645.933	76.197	0.15223		0.34611	619.1	75.9062	0.15223												604	606.9	608.8	606.567		540.9	539	537.4	539.1		619.1			76.6997	75.4892		76.9113	75.7008		77.1086	75.9014
0.34639	477.3	75.5304	0.15223		0.34639	645.933	76.1968	0.15223		0.34639	619.1	75.9063	0.15223												604	606.9	608.8	606.567		540.9	539	537.4	539.1		619.1			76.6997	75.4892		76.9113	75.7008		77.109	75.9018
0.34667	477.3	75.5304	0.15223		0.34667	645.833	76.1968	0.15223		0.34667	619.1	75.9065	0.15223												604	606.8	608.7	606.5		540.9	539	537.4	539.1		619.1			76.6996	75.4891		76.9107	75.7002		77.109	75.9018
0.34694	477.3	75.5304	0.15223		0.34694	645.833	76.1967	0.15223		0.34694	619.1	75.9063	0.15223												603.9	606.8	608.7	606.467		540.9	539	537.4	539.1		619.1			76.6996	75.4891		76.9107	75.7002		77.1089	75.9017
0.34722	477.3	75.5304	0.15223		0.34722	645.733	76.1967	0.15223		0.34722	619.1	75.9063	0.15223												603.9	606.8	608.7	606.467		540.9	539	537.4	539.1		619.1			76.6994	75.4889		76.9109	75.7004		77.1083	75.9011
0.3475	477.267	75.5303	0.15223		0.3475	645.7	76.1967	0.15223		0.3475	619.1	75.9067	0.15223												603.9	606.7	608.6	606.4		540.9	539	537.4	539.1		619.1			76.6995	75.489		76.9112	75.7007		77.1084	75.9012
0.34778	477.267	75.5302	0.15223		0.34778	645.633	76.1967	0.15223		0.34778	619.1	75.9068	0.15223												603.8	606.7	608.6	606.367		540.9	539	537.4	539.1		619.1			76.6996	75.4891		76.9112	75.7007		77.1085	75.9013
0.34806	477.267	75.5302	0.15223		0.34806	645.633	76.1959	0.15223		0.34806	619.1	75.9068	0.15223												603.8	606.7	608.6	606.367		540.9	539	537.4	539.1		619.1			76.6996	75.4891		76.9114	75.7009		77.1091	75.9019
0.34833	477.233	75.5301	0.15223		0.34833	645.533	76.1961	0.15223		0.34833	619.1	75.906	0.15223												603.8	606.6	608.6	606.333		540.9	539	537.4	539.1		619.1			76.6996	75.4891		76.9114	75.7009		77.1092	75.902
0.34861	477.2	75.5301	0.15223		0.34861	645.533	76.1959	0.15223		0.34861	619.1	75.906	0.15223												603.7	606.6	608.5	606.267		540.9	539	537.4	539.1		619.1			76.7	75.4895		76.9114	75.7009		77.109	75.9018
0.34889	477.2	75.5301	0.15223		0.34889	645.5	76.1955	0.15223		0.34889	619.2	75.9061	0.15223												603.7	606.6	608.5	606.267		540.9	539	537.4	539.1		619.1			76.6998	75.4893		76.9114	75.7009		77.1088	75.9016
0.34917	477.2	75.53	0.15223		0.34917	645.433	76.1953	0.15223		0.34917	619.1	75.9064	0.15223												603.7	606.5	608.5	606.233		540.9	539	537.4	539.1		619.1			76.6997	75.4892		76.9115	75.701		77.1088	75.9016
0.34944	477.2	75.53	0.15223		0.34944	645.4	76.1955	0.15223		0.34944	619.2	75.9064	0.15223												603.6	606.5	608.4	606.167		540.9	539	537.4	539.1		619.1			76.6996	75.4891		76.9118	75.7013		77.1088	75.9016
0.34972	477.2	75.5295	0.15223		0.34972	645.333	76.1954	0.15223		0.34972	619.1	75.9064	0.15223												603.6	606.5	608.4	606.167		541	539	537.4	539.133		619.1			76.6995	75.489		76.9117	75.7012		77.1088	75.9016
0.35	477.167	75.5294	0.15223		0.35	645.3	76.1949	0.15223		0.35	619.1	75.9066	0.15223												603.5	606.5	608.4	606.133		540.9	539	537.4	539.1		619.1			76.6996	75.4891		76.9116	75.7011		77.1089	75.9017
0.35028	477.133	75.5295	0.15223		0.35028	645.233	76.1949	0.15223		0.35028	619.1	75.9065	0.15223												603.5	606.4	608.3	606.067		541	539	537.4	539.133		619.1			76.6996	75.4891		76.9116	75.7011		77.1088	75.9016
0.35056	477.133	75.5295	0.15223		0.35056	645.2	76.195	0.15223		0.35056	619.2	75.9065	0.15223												603.5	606.4	608.3	606.067		541	539	537.4	539.133		619.1			76.6996	75.4891		76.9117	75.7012		77.1085	75.9013
0.35083	477.1	75.5294	0.15223		0.35083	645.133	76.1949	0.15223		0.35083	619.2	75.9065	0.15223												603.4	606.4	608.3	606.033		540.9	539	537.4	539.1		619.1			76.6996	75.4891		76.9118	75.7013		77.1086	75.9014
0.35111	477.1	75.5293	0.15223		0.35111	645.1	76.1949	0.15223		0.35111	619.2	75.9064	0.15223												603.4	606.4	608.3	606.033		540.9	539	537.4	539.1		619.1			76.6996	75.4891		76.9119	75.7014		77.1085	75.9013
0.35139	477.1	75.5293	0.15223		0.35139	645.033	76.195	0.15223		0.35139	619.2	75.9065	0.15223												603.4	606.3	608.3	606		541	539	537.4	539.133		619.1			76.6996	75.4891		76.9119	75.7014		77.1081	75.9009
0.35167	477.1	75.5293	0.15223		0.35167	644.967	76.1943	0.15223		0.35167	619.2	75.9062	0.15223												603.4	606.3	608.2	605.967		541	539	537.4	539.133		619.1			76.6996	75.4891		76.9119	75.7014		77.1082	75.901
0.35194	477.1	75.5293	0.15223		0.35194	644.933	76.1943	0.15223		0.35194	619.2	75.9064	0.15223												603.3	606.3	608.2	605.933		541	539	537.4	539.133		619.1			76.6996	75.4891		76.9119	75.7014		77.1082	75.901
0.35222	477.067	75.529	0.15223		0.35222	644.867	76.1942	0.15223		0.35222	619.2	75.9066	0.15223												603.3	606.2	608.2	605.9		541	539	537.4	539.133		619.1			76.6996	75.4891		76.9117	75.7012		77.1078	75.9006
0.3525	477.067	75.5289	0.15223		0.3525	644.8	76.1941	0.15223		0.3525	619.1	75.9067	0.15223												603.3	606.2	608.1	605.867		540.9	539	537.4	539.1		619.1			76.6997	75.4892		76.9118	75.7013		77.1081	75.9009
0.35278	477.033	75.5289	0.15223		0.35278	644.767	76.1941	0.15223		0.35278	619.2	75.9068	0.15223												603.2	606.2	608.1	605.833		541	539	537.4	539.133		619.1			76.6996	75.4891		76.9119	75.7014		77.1081	75.9009
0.35306	477	75.5286	0.15223		0.35306	644.733	76.1941	0.15223		0.35306	619.2	75.9068	0.15223												603.2	606.1	608.1	605.8		541	539	537.4	539.133		619.1			76.6995	75.489		76.912	75.7015		77.1082	75.901
0.35333	477	75.5288	0.15223		0.35333	644.667	76.1941	0.15223		0.35333	619.1	75.907	0.15223												603.2	606.1	608	605.767		541	539	537.4	539.133		619.1			76.6996	75.4891		76.9121	75.7016		77.1083	75.9011
0.35361	477	75.5289	0.15223		0.35361	644.667	76.1941	0.15223		0.35361	619.2	75.9071	0.15223												603.1	606.1	608	605.733		541	539	537.4	539.133		619.1			76.6996	75.4891		76.9121	75.7016		77.1083	75.9011
0.35389	477	75.5288	0.15223		0.35389	644.633	76.1935	0.15223		0.35389	619.2	75.907	0.15223												603.1	606	608	605.7		541	539	537.4	539.133		619.1			76.6996	75.4891		76.912	75.7015		77.1086	75.9014
0.35417	477	75.5286	0.15223		0.35417	644.567	76.1935	0.15223		0.35417	619.1	75.907	0.15223												603.1	606	607.9	605.667		541	539	537.4	539.133		619.1			76.6995	75.489		76.912	75.7015		77.1085	75.9013
0.35444	476.967	75.5286	0.15223		0.35444	644.5	76.1936	0.15223		0.35444	619.1	75.9072	0.15223												603	606	607.9	605.633		541	539	537.4	539.133		619.1			76.6995	75.489		76.912	75.7015		77.1083	75.9011
0.35472	476.933	75.529	0.15223		0.35472	644.467	76.1935	0.15223		0.35472	619.1	75.9071	0.15223												603	605.9	607.9	605.6		541	539	537.4	539.133		619.1			76.6995	75.489		76.9119	75.7014		77.1084	75.9012
0.355	476.933	75.529	0.15223		0.355	644.433	76.1933	0.15223		0.355	619.1	75.9064	0.15223												602.9	605.9	607.8	605.533		541	539	537.4	539.133		619.1			76.6995	75.489		76.9119	75.7014		77.1087	75.9015
0.35528	476.9	75.529	0.15223		0.35528	644.367	76.1932	0.15223		0.35528	619.1	75.9065	0.15223												602.9	605.9	607.8	605.533		541	539	537.4	539.133		619.1			76.6994	75.4889		76.9121	75.7016		77.1087	75.9015
0.35556	476.9	75.5289	0.15223		0.35556	644.3	76.1932	0.15223		0.35556	619.1	75.9069	0.15223												602.9	605.8	607.8	605.5		541	539	537.4	539.133		619.1			76.6992	75.4887		76.912	75.7015		77.1086	75.9014
0.35583	476.9	75.5288	0.15223		0.35583	644.267	76.1931	0.15223		0.35583	619.1	75.9069	0.15223												602.9	605.8	607.8	605.5		541	539	537.4	539.133		619.1			76.6992	75.4887		76.9119	75.7014		77.1085	75.9013
0.35611	476.9	75.5285	0.15223		0.35611	644.2	76.193	0.15223		0.35611	619.1	75.9068	0.15223												602.8	605.8	607.8	605.467		541	539	537.4	539.133		619.1			76.6994	75.4889		76.9118	75.7013		77.1085	75.9013
0.35639	476.9	75.5286	0.15223		0.35639	644.167	76.1924	0.15223		0.35639	619.1	75.9067	0.15223												602.8	605.8	607.7	605.433		541	539	537.4	539.133		619.1			76.6995	75.489		76.9119	75.7014		77.1085	75.9013
0.35667	476.867	75.5286	0.15223		0.35667	644.1	76.1923	0.15223		0.35667	619.1	75.9066	0.15223												602.8	605.7	607.7	605.4		541	539	537.4	539.133		619.1			76.6994	75.4889		76.9119	75.7014		77.1088	75.9016
0.35694	476.8	75.5286	0.15223		0.35694	644.067	76.1923	0.15223		0.35694	619.1	75.9066	0.15223												602.7	605.7	607.7	605.367		541	539	537.4	539.133		619.1			76.6995	75.489		76.912	75.7015		77.1091	75.9019
0.35722	476.8	75.5285	0.15223		0.35722	644	76.1921	0.15223		0.35722	619.1	75.9072	0.15223												602.7	605.7	607.6	605.333		541	539	537.4	539.133		619.1			76.6997	75.4892		76.9118	75.7013		77.1092	75.902
0.3575	476.8	75.5285	0.15223		0.3575	643.967	76.1921	0.15223		0.3575	619.1	75.9074	0.15223												602.7	605.7	607.6	605.333		541	539	537.4	539.133		619.1			76.6997	75.4892		76.9117	75.7012		77.1094	75.9022
0.35778	476.8	75.5282	0.15223		0.35778	643.9	76.1921	0.15223		0.35778	619.1	75.9073	0.15223												602.6	605.6	607.6	605.267		541	539	537.4	539.133		619.1			76.6996	75.4891		76.9117	75.7012		77.1094	75.9022
0.35806	476.8	75.5283	0.15223		0.35806	643.867	76.1921	0.15223		0.35806	619.1	75.9072	0.15223												602.6	605.6	607.5	605.233		541	539	537.4	539.133		619.1			76.6996	75.4891		76.9117	75.7012		77.109	75.9018
0.35833	476.8	75.5283	0.15223		0.35833	643.867	76.1918	0.15223		0.35833	619.1	75.9072	0.15223												602.5	605.5	607.5	605.167		541	539	537.4	539.133		619.1			76.6993	75.4888		76.9116	75.7011		77.1088	75.9016
0.35861	476.8	75.5283	0.15223		0.35861	643.8	76.1918	0.15223		0.35861	619.1	75.9073	0.15223												602.5	605.5	607.5	605.167		541	539	537.4	539.133		619.1			76.6993	75.4888		76.9116	75.7011		77.1088	75.9016
0.35889	476.767	75.5281	0.15223		0.35889	643.767	76.1917	0.15223		0.35889	619.1	75.9076	0.15223												602.5	605.5	607.4	605.133		540.9	539	537.4	539.1		619.1			76.6993	75.4888		76.9116	75.7011		77.1095	75.9023
0.35917	476.767	75.528	0.15223		0.35917	643.7	76.1913	0.15223		0.35917	619.1	75.9076	0.15223												602.4	605.4	607.4	605.067		541	539	537.4	539.133		619.1			76.6994	75.4889		76.912	75.7015		77.1094	75.9022
0.35944	476.7	75.5279	0.15223		0.35944	643.667	76.1912	0.15223		0.35944	619.1	75.9074	0.15223												602.4	605.4	607.4	605.067		540.9	539	537.4	539.1		619.1			76.6995	75.489		76.9118	75.7013		77.1094	75.9022
0.35972	476.7	75.5279	0.15223		0.35972	643.6	76.1913	0.15223		0.35972	619.1	75.9069	0.15223												602.4	605.4	607.3	605.033		541	539	537.4	539.133		619.1			76.6996	75.4891		76.9117	75.7012		77.1096	75.9024
0.36	476.7	75.5277	0.15223		0.36	643.567	76.1912	0.15223		0.36	619.1	75.9071	0.15223												602.3	605.3	607.3	604.967		540.9	539	537.3	539.067		619.1			76.6996	75.4891		76.9118	75.7013		77.1097	75.9025
0.36028	476.7	75.5276	0.15223		0.36028	643.5	76.1909	0.15223		0.36028	619.1	75.9072	0.15223												602.3	605.3	607.3	604.967		541	539	537.4	539.133		619.1			76.6996	75.4891		76.9119	75.7014		77.1098	75.9026
0.36056	476.7	75.5276	0.15223		0.36056	643.467	76.191	0.15223		0.36056	619.1	75.9071	0.15223												602.2	605.3	607.2	604.9		540.9	539	537.4	539.1		619.1			76.6995	75.489		76.9119	75.7014		77.1099	75.9027
0.36083	476.667	75.5276	0.15223		0.36083	643.4	76.191	0.15223		0.36083	619.1	75.9071	0.15223												602.2	605.3	607.2	604.9		540.9	539	537.4	539.1		619.1			76.6993	75.4888		76.9119	75.7014		77.11	75.9028
0.36111	476.667	75.5276	0.15223		0.36111	643.367	76.1909	0.15223		0.36111	619.1	75.9078	0.15223												602.2	605.2	607.2	604.867		540.9	539	537.4	539.1		619.1			76.6994	75.4889		76.9119	75.7014		77.1098	75.9026
0.36139	476.667	75.5276	0.15223		0.36139	643.3	76.1908	0.15223		0.36139	619.1	75.9079	0.15223												602.2	605.2	607.2	604.867		540.9	539	537.3	539.067		619.1			76.6995	75.489		76.9119	75.7014		77.1091	75.9019
0.36167	476.667	75.5276	0.15223		0.36167	643.267	76.1908	0.15223		0.36167	619.1	75.9077	0.15223												602.1	605.2	607.1	604.8		540.9	539	537.4	539.1		619.1			76.6996	75.4891		76.9119	75.7014		77.1093	75.9021
0.36194	476.633	75.5276	0.15223		0.36194	643.2	76.1907	0.15223		0.36194	619.1	75.9071	0.15223												602.1	605.1	607.1	604.767		540.9	539	537.3	539.067		619.1			76.6995	75.489		76.912	75.7015		77.1093	75.9021
0.36222	476.633	75.5276	0.15223		0.36222	643.167	76.1899	0.15223		0.36222	619.1	75.9071	0.15223												602	605.1	607.1	604.733		540.9	539	537.3	539.067		619.1			76.6994	75.4889		76.9119	75.7014		77.1094	75.9022
0.3625	476.633	75.5276	0.15223		0.3625	643.1	76.1901	0.15223		0.3625	619.1	75.9071	0.15223												602	605.1	607	604.7		540.9	539	537.3	539.067		619.1			76.6993	75.4888		76.9118	75.7013		77.1095	75.9023
0.36278	476.6	75.5276	0.15223		0.36278	643.067	76.19	0.15223		0.36278	619.1	75.9071	0.15223												602	605	607	604.667		540.9	539	537.3	539.067		619.1			76.6993	75.4888		76.912	75.7015		77.109	75.9018
0.36306	476.567	75.5276	0.15223		0.36306	643	76.1895	0.15223		0.36306	619.1	75.9071	0.15223												601.9	605	607	604.633		540.9	539	537.3	539.067		619.1			76.6993	75.4888		76.9121	75.7016		77.1091	75.9019
0.36333	476.567	75.5276	0.15223		0.36333	643	76.1895	0.15223		0.36333	619.1	75.9076	0.15223												601.9	605	606.9	604.6		540.9	539	537.3	539.067		619.1			76.6993	75.4888		76.9122	75.7017		77.1092	75.902
0.36361	476.567	75.5275	0.15223		0.36361	642.967	76.1894	0.15223		0.36361	619.1	75.9074	0.15223												601.9	604.9	606.9	604.567		540.9	539	537.3	539.067		619.1			76.6993	75.4888		76.9121	75.7016		77.1089	75.9017
0.36389	476.567	75.5274	0.15223		0.36389	642.9	76.1895	0.15223		0.36389	619.1	75.9072	0.15223												601.8	604.9	606.9	604.533		540.9	539	537.3	539.067		619.1			76.6993	75.4888		76.9118	75.7013		77.1089	75.9017
0.36417	476.567	75.5271	0.15223		0.36417	642.867	76.1891	0.15223		0.36417	619.1	75.9071	0.15223												601.8	604.9	606.8	604.5		540.9	538.9	537.3	539.033		619.1			76.6992	75.4887		76.9119	75.7014		77.109	75.9018
0.36444	476.533	75.527	0.15223		0.36444	642.8	76.1889	0.15223		0.36444	619.1	75.9076	0.15223												601.7	604.8	606.8	604.433		540.9	538.9	537.3	539.033		619.1			76.6992	75.4887		76.9119	75.7014		77.109	75.9018
0.36472	476.5	75.5272	0.15223		0.36472	642.767	76.189	0.15223		0.36472	619.1	75.9078	0.15223												601.7	604.8	606.8	604.433		540.9	538.9	537.3	539.033		619.1			76.6992	75.4887		76.9124	75.7019		77.1088	75.9016
0.365	476.5	75.5271	0.15223		0.365	642.7	76.189	0.15223		0.365	619.1	75.9078	0.15223												601.7	604.7	606.7	604.367		540.9	539	537.3	539.067		619.1			76.6992	75.4887		76.9124	75.7019		77.1087	75.9015
0.36528	476.467	75.527	0.15223		0.36528	642.667	76.1887	0.15223		0.36528	619.1	75.9076	0.15223												601.6	604.7	606.7	604.333		540.9	538.9	537.3	539.033		619.1			76.6992	75.4887		76.9124	75.7019		77.1087	75.9015
0.36556	476.467	75.527	0.15223		0.36556	642.6	76.1887	0.15223		0.36556	619.1	75.9071	0.15223												601.6	604.7	606.7	604.333		540.9	539	537.3	539.067		619.1			76.6993	75.4888		76.9124	75.7019		77.1094	75.9022
0.36583	476.467	75.5271	0.15223		0.36583	642.533	76.1882	0.15223		0.36583	619.1	75.9071	0.15223												601.6	604.7	606.7	604.333		540.9	539	537.3	539.067		619.1			76.6995	75.489		76.9124	75.7019		77.1096	75.9024
0.36611	476.467	75.5271	0.15223		0.36611	642.467	76.1884	0.15223		0.36611	619.1	75.9072	0.15223												601.5	604.6	606.6	604.233		540.9	538.9	537.3	539.033		619.1			76.6995	75.489		76.9124	75.7019		77.1094	75.9022
0.36639	476.433	75.5271	0.15223		0.36639	642.433	76.1882	0.15223		0.36639	619.1	75.9073	0.15223												601.5	604.6	606.6	604.233		540.9	538.9	537.3	539.033		619.1			76.6995	75.489		76.9124	75.7019		77.1087	75.9015
0.36667	476.433	75.5268	0.15223		0.36667	642.4	76.1881	0.15223		0.36667	619.1	75.9073	0.15223												601.5	604.6	606.6	604.233		540.9	538.9	537.3	539.033		619.1			76.6995	75.489		76.9123	75.7018		77.109	75.9018
0.36694	476.4	75.5267	0.15223		0.36694	642.333	76.1878	0.15223		0.36694	619.1	75.9078	0.15223												601.4	604.5	606.5	604.133		541	539	537.3	539.1		619.1			76.6995	75.489		76.9126	75.7021		77.1093	75.9021
0.36722	476.4	75.5267	0.15223		0.36722	642.3	76.1874	0.15223		0.36722	619.1	75.9081	0.15223												601.4	604.5	606.5	604.133		540.9	539	537.3	539.067		619.1			76.6994	75.4889		76.9126	75.7021		77.1095	75.9023
0.3675	476.4	75.5267	0.15223		0.3675	642.233	76.1877	0.15223		0.3675	619.1	75.9081	0.15223												601.4	604.5	606.5	604.133		540.9	538.9	537.3	539.033		619.1			76.6994	75.4889		76.9127	75.7022		77.1095	75.9023
0.36778	476.4	75.5267	0.15223		0.36778	642.2	76.1871	0.15223		0.36778	619.1	75.908	0.15223												601.3	604.4	606.4	604.033		540.9	539	537.3	539.067		619.1			76.6992	75.4887		76.9127	75.7022		77.1094	75.9022
0.36806	476.367	75.5268	0.15223		0.36806	642.167	76.1871	0.15223		0.36806	619.1	75.908	0.15223												601.3	604.4	606.4	604.033		541	539	537.3	539.1		619.1			76.6994	75.4889		76.9127	75.7022		77.1095	75.9023
0.36833	476.367	75.5269	0.15223		0.36833	642.167	76.1871	0.15223		0.36833	619.1	75.908	0.15223												601.3	604.4	606.4	604.033		540.9	539	537.3	539.067		619.1			76.6994	75.4889		76.9127	75.7022		77.1095	75.9023
0.36861	476.367	75.5266	0.15223		0.36861	642.067	76.1872	0.15223		0.36861	619.1	75.9081	0.15223												601.2	604.3	606.3	603.933		540.9	538.9	537.3	539.033		619.1			76.6994	75.4889		76.9128	75.7023		77.1102	75.903
0.36889	476.333	75.5263	0.15223		0.36889	642.033	76.1873	0.15223		0.36889	619.1	75.9074	0.15223												601.2	604.3	606.3	603.933		540.9	539	537.3	539.067		619.1			76.6994	75.4889		76.9128	75.7023		77.11	75.9028
0.36917	476.333	75.5265	0.15223		0.36917	642	76.1868	0.15223		0.36917	619.1	75.9073	0.15223												601.1	604.3	606.3	603.9		540.9	538.9	537.3	539.033		619.1			76.6995	75.489		76.9131	75.7026		77.1099	75.9027
0.36944	476.333	75.5265	0.15223		0.36944	641.933	76.1865	0.15223		0.36944	619.1	75.9074	0.15223												601.1	604.2	606.2	603.833		541	539	537.3	539.1		619.1			76.6995	75.489		76.9131	75.7026		77.1099	75.9027
0.36972	476.333	75.5266	0.15223		0.36972	641.9	76.1865	0.15223		0.36972	619.1	75.9072	0.15223												601	604.2	606.2	603.8		541	539	537.3	539.1		619.1			76.6995	75.489		76.913	75.7025		77.1097	75.9025
0.37	476.267	75.5266	0.15223		0.37	641.833	76.1868	0.15223		0.37	619.1	75.9072	0.15223												601	604.1	606.2	603.767		541	539	537.3	539.1		619.1			76.6992	75.4887		76.913	75.7025		77.1098	75.9026
0.37028	476.267	75.5265	0.15223		0.37028	641.8	76.1866	0.15223		0.37028	619.1	75.9073	0.15223												601	604.1	606.1	603.733		541	539	537.3	539.1		619.1			76.6991	75.4886		76.9129	75.7024		77.1102	75.903
0.37056	476.267	75.5264	0.15223		0.37056	641.733	76.1865	0.15223		0.37056	619.1	75.9075	0.15223												601	604.1	606.1	603.733		541	539	537.3	539.1		619.1			76.6992	75.4887		76.9127	75.7022		77.1101	75.9029
0.37083	476.267	75.5262	0.15223		0.37083	641.733	76.1862	0.15223		0.37083	619.1	75.9077	0.15223												600.9	604.1	606.1	603.7		541	539	537.3	539.1		619.1			76.6993	75.4888		76.9128	75.7023		77.1102	75.903
0.37111	476.233	75.526	0.15223		0.37111	641.633	76.1858	0.15223		0.37111	619.1	75.9076	0.15223												600.9	604	606	603.633		541	539	537.3	539.1		619.1			76.6993	75.4888		76.9133	75.7028		77.1103	75.9031
0.37139	476.233	75.526	0.15223		0.37139	641.633	76.1858	0.15223		0.37139	619.1	75.9074	0.15223												600.9	604	606	603.633		541	539	537.3	539.1		619.1			76.6993	75.4888		76.9132	75.7027		77.1102	75.903
0.37167	476.233	75.5261	0.15223		0.37167	641.533	76.1858	0.15223		0.37167	619.1	75.9076	0.15223												600.8	604	606	603.6		541	539	537.3	539.1		619.1			76.6994	75.4889		76.9131	75.7026		77.1105	75.9033
0.37194	476.233	75.5263	0.15223		0.37194	641.533	76.1858	0.15223		0.37194	619.1	75.9077	0.15223												600.8	603.9	605.9	603.533		541	539	537.3	539.1		619.1			76.6995	75.489		76.913	75.7025		77.1104	75.9032
0.37222	476.233	75.5262	0.15223		0.37222	641.467	76.1855	0.15223		0.37222	619.1	75.9081	0.15223												600.7	603.9	605.9	603.5		541	539	537.4	539.133		619.1			76.6994	75.4889		76.913	75.7025		77.1103	75.9031
0.3725	476.167	75.5262	0.15223		0.3725	641.433	76.1855	0.15223		0.3725	619.1	75.908	0.15223												600.7	603.9	605.9	603.5		541	539	537.3	539.1		619.1			76.6992	75.4887		76.9131	75.7026		77.1104	75.9032
0.37278	476.167	75.526	0.15223		0.37278	641.367	76.1853	0.15223		0.37278	619.1	75.908	0.15223												600.7	603.8	605.8	603.433		541	539	537.4	539.133		619.1			76.6992	75.4887		76.9132	75.7027		77.1105	75.9033
0.37306	476.167	75.5257	0.15223		0.37306	641.367	76.1852	0.15223		0.37306	619.1	75.908	0.15223												600.6	603.8	605.8	603.4		541	539	537.3	539.1		619.1			76.6992	75.4887		76.9134	75.7029		77.1106	75.9034
0.37333	476.167	75.5256	0.15223		0.37333	641.333	76.1853	0.15223		0.37333	619.1	75.908	0.15223												600.6	603.8	605.8	603.4		541	539	537.3	539.1		619.1			76.6993	75.4888		76.9134	75.7029		77.1106	75.9034
0.37361	476.133	75.5256	0.15223		0.37361	641.233	76.1847	0.15223		0.37361	619.1	75.908	0.15223												600.5	603.7	605.7	603.3		541	539	537.3	539.1		619.1			76.6993	75.4888		76.9134	75.7029		77.1106	75.9034
0.37389	476.133	75.5257	0.15223		0.37389	641.233	76.1846	0.15223		0.37389	619.1	75.9079	0.15223												600.5	603.7	605.7	603.3		541	539	537.4	539.133		619.1			76.6993	75.4888		76.9134	75.7029		77.1103	75.9031
0.37417	476.133	75.5257	0.15223		0.37417	641.133	76.1847	0.15223		0.37417	619.1	75.9079	0.15223												600.5	603.6	605.7	603.267		541	539	537.4	539.133		619.1			76.6994	75.4889		76.9133	75.7028		77.1105	75.9033
0.37444	476.133	75.5257	0.15223		0.37444	641.133	76.1847	0.15223		0.37444	619.1	75.9079	0.15223												600.4	603.6	605.6	603.2		541	539	537.4	539.133		619.1			76.6994	75.4889		76.9132	75.7027		77.1109	75.9037
0.37472	476.1	75.5257	0.15223		0.37472	641.033	76.1842	0.15223		0.37472	619.1	75.908	0.15223												600.4	603.6	605.6	603.2		541	539	537.4	539.133		619.1			76.6993	75.4888		76.9131	75.7026		77.1111	75.9039
0.375	476.067	75.5257	0.15223		0.375	641.033	76.1842	0.15223		0.375	619.1	75.9082	0.15223												600.3	603.5	605.5	603.1		541	539	537.4	539.133		619.1			76.6992	75.4887		76.9128	75.7023		77.1111	75.9039
0.37528	476.067	75.5257	0.15223		0.37528	640.933	76.1843	0.15223		0.37528	619.1	75.9082	0.15223												600.3	603.5	605.5	603.1		541	539	537.3	539.1		619.1			76.6992	75.4887		76.9127	75.7022		77.111	75.9038
0.37556	476.067	75.5257	0.15223		0.37556	640.933	76.1841	0.15223		0.37556	619.1	75.9081	0.15223												600.3	603.5	605.5	603.1		541	539	537.3	539.1		619.1			76.6992	75.4887		76.9126	75.7021		77.1111	75.9039
0.37583	476.033	75.5257	0.15223		0.37583	640.833	76.1841	0.15223		0.37583	619.1	75.9078	0.15223												600.3	603.5	605.5	603.1		541	539	537.4	539.133		619.1			76.6992	75.4887		76.9126	75.7021		77.1111	75.9039
0.37611	476.033	75.5254	0.15223		0.37611	640.833	76.1841	0.15223		0.37611	619.1	75.9078	0.15223												600.2	603.4	605.5	603.033		541	539	537.4	539.133		619.1			76.6992	75.4887		76.9127	75.7022		77.1111	75.9039
0.37639	476.033	75.5254	0.15223		0.37639	640.733	76.1841	0.15223		0.37639	619.1	75.9078	0.15223												600.2	603.4	605.4	603		541	539	537.4	539.133		619.1			76.6992	75.4887		76.9127	75.7022		77.1111	75.9039
0.37667	476.033	75.5254	0.15223		0.37667	640.733	76.1837	0.15223		0.37667	619.1	75.9078	0.15223												600.1	603.3	605.4	602.933		541	539	537.4	539.133		619.1			76.6992	75.4887		76.913	75.7025		77.1111	75.9039
0.37694	476	75.5254	0.15223		0.37694	640.633	76.1836	0.15223		0.37694	619.1	75.9077	0.15223												600.1	603.3	605.3	602.9		541	539	537.4	539.133		619.1			76.6992	75.4887		76.9131	75.7026		77.1116	75.9044
0.37722	476	75.5254	0.15223		0.37722	640.633	76.1835	0.15223		0.37722	619.1	75.9077	0.15223												600.1	603.3	605.3	602.9		541	539	537.3	539.1		619.1			76.6992	75.4887		76.9131	75.7026		77.1116	75.9044
0.3775	476	75.5253	0.15223		0.3775	640.567	76.1836	0.15223		0.3775	619.1	75.9077	0.15223												600	603.2	605.3	602.833		541	539	537.4	539.133		619.1			76.6992	75.4887		76.9131	75.7026		77.1115	75.9043
0.37778	475.967	75.5252	0.15223		0.37778	640.533	76.1831	0.15223		0.37778	619.1	75.9077	0.15223												600	603.2	605.2	602.8		541	539	537.3	539.1		619.1			76.6992	75.4887		76.9128	75.7023		77.1114	75.9042
0.37806	476	75.5253	0.15223		0.37806	640.533	76.1832	0.15223		0.37806	619.1	75.9076	0.15223												599.9	603.2	605.2	602.767		541	539	537.3	539.1		619.1			76.6992	75.4887		76.9123	75.7018		77.1113	75.9041
0.37833	475.933	75.5252	0.15223		0.37833	640.433	76.1832	0.15223		0.37833	619.1	75.908	0.15223												599.9	603.1	605.2	602.733		541	539	537.3	539.1		619.1			76.6991	75.4886		76.9127	75.7022		77.1112	75.904
0.37861	475.967	75.5252	0.15223		0.37861	640.433	76.1824	0.15223		0.37861	619.1	75.9081	0.15223												599.9	603.1	605.1	602.7		541	539	537.3	539.1		619.1			76.6994	75.4889		76.9131	75.7026		77.1114	75.9042
0.37889	475.933	75.5251	0.15223		0.37889	640.367	76.1823	0.15223		0.37889	619.1	75.9076	0.15223												599.8	603	605.1	602.633		541	539	537.3	539.1		619.1			76.6995	75.489		76.9131	75.7026		77.1107	75.9035
0.37917	475.933	75.5251	0.15223		0.37917	640.333	76.1823	0.15223		0.37917	619.1	75.9074	0.15223												599.8	603	605.1	602.633		541	539	537.3	539.1		619.1			76.6993	75.4888		76.9131	75.7026		77.1107	75.9035
0.37944	475.933	75.525	0.15223		0.37944	640.233	76.1824	0.15223		0.37944	619.1	75.9077	0.15223												599.8	603	605	602.6		541	539	537.3	539.1		619.1			76.6993	75.4888		76.9131	75.7026		77.1111	75.9039
0.37972	475.9	75.5246	0.15223		0.37972	640.233	76.1825	0.15223		0.37972	619.1	75.9078	0.15223												599.7	602.9	605	602.533		541	539	537.3	539.1		619.1			76.6994	75.4889		76.9131	75.7026		77.1113	75.9041
0.38	475.9	75.5249	0.15223		0.38	640.2	76.1816	0.15223		0.38	619.1	75.9074	0.15223												599.7	602.9	604.9	602.5		541	539	537.3	539.1		619.1			76.6995	75.489		76.9131	75.7026		77.1113	75.9041
0.38028	475.867	75.525	0.15223		0.38028	640.133	76.1818	0.15223		0.38028	619.1	75.9075	0.15223												599.7	602.9	604.9	602.5		541	539	537.3	539.1		619.1			76.6995	75.489		76.9131	75.7026		77.1113	75.9041
0.38056	475.867	75.5248	0.15223		0.38056	640.1	76.1819	0.15223		0.38056	619.1	75.9076	0.15223												599.7	602.9	604.9	602.5		541	539	537.3	539.1		619.1			76.6994	75.4889		76.9131	75.7026		77.1113	75.9041
0.38083	475.833	75.5246	0.15223		0.38083	640.033	76.1818	0.15223		0.38083	619.1	75.9077	0.15223												599.6	602.8	604.9	602.433		541	539	537.3	539.1		619.1			76.6993	75.4888		76.9131	75.7026		77.1113	75.9041
0.38111	475.833	75.5245	0.15223		0.38111	639.933	76.1818	0.15223		0.38111	619.1	75.9075	0.15223												599.6	602.8	604.8	602.4		541	539	537.3	539.1		619.1			76.6992	75.4887		76.9131	75.7026		77.1112	75.904
0.38139	475.833	75.5245	0.15223		0.38139	639.933	76.1816	0.15223		0.38139	619.1	75.9075	0.15223												599.5	602.7	604.8	602.333		541	539	537.3	539.1		619.1			76.6992	75.4887		76.9131	75.7026		77.1112	75.904
0.38167	475.833	75.5247	0.15223		0.38167	639.9	76.1815	0.15223		0.38167	619.1	75.9073	0.15223												599.5	602.7	604.8	602.333		541	539	537.3	539.1		619.1			76.6992	75.4887		76.9131	75.7026		77.1114	75.9042
0.38194	475.833	75.5248	0.15223		0.38194	639.833	76.1814	0.15223		0.38194	619.1	75.9075	0.15223												599.4	602.7	604.7	602.267		541	539	537.3	539.1		619.1			76.6993	75.4888		76.9132	75.7027		77.1113	75.9041
0.38222	475.8	75.5248	0.15223		0.38222	639.733	76.181	0.15223		0.38222	619.1	75.9078	0.15223												599.4	602.6	604.7	602.233		541	539	537.3	539.1		619.1			76.6993	75.4888		76.9134	75.7029		77.1112	75.904
0.3825	475.8	75.5243	0.15223		0.3825	639.733	76.1809	0.15223		0.3825	619.1	75.9077	0.15223												599.4	602.6	604.7	602.233		541	539	537.3	539.1		619.1			76.6993	75.4888		76.9133	75.7028		77.1112	75.904
0.38278	475.8	75.5244	0.15223		0.38278	639.7	76.1809	0.15223		0.38278	619.1	75.9079	0.15223												599.3	602.6	604.6	602.167		541	539	537.3	539.1		619.1			76.6994	75.4889		76.9133	75.7028		77.1112	75.904
0.38306	475.8	75.5244	0.15223		0.38306	639.7	76.181	0.15223		0.38306	619.1	75.908	0.15223												599.3	602.5	604.6	602.133		541	539	537.3	539.1		619.1			76.6994	75.4889		76.9133	75.7028		77.1113	75.9041
0.38333	475.767	75.5244	0.15223		0.38333	639.633	76.1809	0.15223		0.38333	619.1	75.9074	0.15223												599.2	602.5	604.5	602.067		541	539	537.3	539.1		619.1			76.6994	75.4889		76.9133	75.7028		77.1113	75.9041
0.38361	475.733	75.5243	0.15223		0.38361	639.6	76.1809	0.15223		0.38361	619.1	75.9076	0.15223												599.2	602.4	604.5	602.033		541	539	537.3	539.1		619.1			76.6994	75.4889		76.9134	75.7029		77.1113	75.9041
0.38389	475.733	75.5242	0.15223		0.38389	639.533	76.1808	0.15223		0.38389	619.1	75.9076	0.15223												599.2	602.4	604.5	602.033		541	539	537.3	539.1		619.1			76.6995	75.489		76.9134	75.7029		77.1116	75.9044
0.38417	475.733	75.5242	0.15223		0.38417	639.533	76.1808	0.15223		0.38417	619.1	75.9075	0.15223												599.1	602.4	604.4	601.967		541	538.9	537.3	539.067		619.1			76.6995	75.489		76.9131	75.7026		77.1116	75.9044
0.38444	475.7	75.5244	0.15223		0.38444	639.433	76.1808	0.15223		0.38444	619.1	75.9074	0.15223												599.1	602.3	604.4	601.933		541	538.9	537.3	539.067		619.1			76.6995	75.489		76.913	75.7025		77.1114	75.9042
0.38472	475.7	75.5243	0.15223		0.38472	639.433	76.1803	0.15223		0.38472	619.1	75.9074	0.15223												599	602.3	604.4	601.9		541	539	537.3	539.1		619.1			76.6992	75.4887		76.9135	75.703		77.1113	75.9041
0.385	475.7	75.5241	0.15223		0.385	639.333	76.1802	0.15223		0.385	619.1	75.9074	0.15223												599	602.3	604.3	601.867		541	539	537.3	539.1		619.1			76.6991	75.4886		76.9135	75.703		77.1114	75.9042
0.38528	475.7	75.524	0.15223		0.38528	639.333	76.18	0.15223		0.38528	619.1	75.9075	0.15223												599	602.3	604.3	601.867		541	539	537.3	539.1		619.1			76.6991	75.4886		76.9134	75.7029		77.1118	75.9046
0.38556	475.667	75.524	0.15223		0.38556	639.233	76.18	0.15223		0.38556	619.1	75.9074	0.15223												598.9	602.2	604.3	601.8		541	539	537.3	539.1		619.1			76.6992	75.4887		76.9132	75.7027		77.1118	75.9046
0.38583	475.633	75.524	0.15223		0.38583	639.233	76.18	0.15223		0.38583	619.1	75.9073	0.15223												598.9	602.2	604.3	601.8		541	539	537.3	539.1		619.1			76.6992	75.4887		76.9133	75.7028		77.1117	75.9045
0.38611	475.633	75.524	0.15223		0.38611	639.133	76.18	0.15223		0.38611	619.1	75.9073	0.15223												598.9	602.2	604.2	601.767		541	539	537.3	539.1		619.1			76.6992	75.4887		76.9133	75.7028		77.1115	75.9043
0.38639	475.6	75.5238	0.15223		0.38639	639.133	76.1804	0.15223		0.38639	619.1	75.9073	0.15223												598.8	602.1	604.2	601.7		541	539	537.3	539.1		619.1			76.6992	75.4887		76.9133	75.7028		77.1115	75.9043
0.38667	475.6	75.5238	0.15223		0.38667	639.033	76.1803	0.15223		0.38667	619.1	75.9076	0.15223												598.8	602.1	604.2	601.7		541	539	537.3	539.1		619.1			76.6992	75.4887		76.9133	75.7028		77.1116	75.9044
0.38694	475.6	75.5236	0.15223		0.38694	639.033	76.1795	0.15223		0.38694	619.1	75.9077	0.15223												598.7	602	604.1	601.6		541	539	537.3	539.1		619.1			76.6992	75.4887		76.9133	75.7028		77.1117	75.9045
0.38722	475.6	75.5235	0.15223		0.38722	638.967	76.1795	0.15223		0.38722	619.1	75.9077	0.15223												598.7	602	604.1	601.6		541	539	537.3	539.1		619.1			76.6992	75.4887		76.9135	75.703		77.1109	75.9037
0.3875	475.6	75.5236	0.15223		0.3875	638.933	76.1793	0.15223		0.3875	619.1	75.9076	0.15223												598.7	602	604	601.567		541	539	537.3	539.1		619.1			76.6993	75.4888		76.9135	75.703		77.1107	75.9035
0.38778	475.6	75.5236	0.15223		0.38778	638.933	76.1789	0.15223		0.38778	619.1	75.9074	0.15223												598.6	601.9	604	601.5		541	539	537.3	539.1		619.1			76.6995	75.489		76.9136	75.7031		77.111	75.9038
0.38806	475.6	75.5236	0.15223		0.38806	638.867	76.179	0.15223		0.38806	619.1	75.9075	0.15223												598.6	601.9	604	601.5		541	539	537.3	539.1		619.1			76.6995	75.489		76.9141	75.7036		77.1111	75.9039
0.38833	475.6	75.5238	0.15223		0.38833	638.833	76.179	0.15223		0.38833	619.1	75.9076	0.15223												598.5	601.8	603.9	601.4		541	539	537.3	539.1		619.1			76.6994	75.4889		76.9142	75.7037		77.1111	75.9039
0.38861	475.567	75.5236	0.15223		0.38861	638.767	76.179	0.15223		0.38861	619.1	75.9076	0.15223												598.5	601.8	603.9	601.4		541	539	537.3	539.1		619.1			76.6993	75.4888		76.9141	75.7036		77.1111	75.9039
0.38889	475.5	75.5235	0.15223		0.38889	638.733	76.1787	0.15223		0.38889	619.1	75.9075	0.15223												598.5	601.8	603.9	601.4		541	539	537.3	539.1		619.1			76.6992	75.4887		76.9139	75.7034		77.1112	75.904
0.38917	475.5	75.5236	0.15223		0.38917	638.667	76.1784	0.15223		0.38917	619.1	75.9075	0.15223												598.4	601.7	603.8	601.3		541	539	537.3	539.1		619.1			76.6993	75.4888		76.9139	75.7034		77.1114	75.9042
0.38944	475.5	75.5236	0.15223		0.38944	638.633	76.178	0.15223		0.38944	619.1	75.9075	0.15223												598.4	601.7	603.8	601.3		541	539	537.3	539.1		619.1			76.6993	75.4888		76.9139	75.7034		77.1117	75.9045
0.38972	475.5	75.5236	0.15223		0.38972	638.567	76.1775	0.15223		0.38972	619.1	75.9075	0.15223												598.3	601.7	603.8	601.267		541	539	537.3	539.1		619.1			76.6992	75.4887		76.9138	75.7033		77.1117	75.9045
0.39	475.5	75.5232	0.15223		0.39	638.533	76.1778	0.15223		0.39	619.1	75.908	0.15223												598.3	601.6	603.7	601.2		541	539	537.3	539.1		619.1			76.6992	75.4887		76.9138	75.7033		77.1116	75.9044
0.39028	475.5	75.5233	0.15223		0.39028	638.5	76.1775	0.15223		0.39028	619.1	75.9079	0.15223												598.3	601.6	603.7	601.2		541	539	537.3	539.1		619.1			76.6992	75.4887		76.9138	75.7033		77.1117	75.9045
0.39056	475.5	75.5234	0.15223		0.39056	638.433	76.1775	0.15223		0.39056	619.1	75.9078	0.15223												598.3	601.6	603.7	601.2		541	539	537.3	539.1		619.1			76.6991	75.4886		76.9141	75.7036		77.1118	75.9046
0.39083	475.467	75.5235	0.15223		0.39083	638.367	76.1774	0.15223		0.39083	619.1	75.9074	0.15223												598.2	601.5	603.6	601.1		541	539	537.3	539.1		619.1			76.6991	75.4886		76.9141	75.7036		77.1118	75.9046
0.39111	475.467	75.5234	0.15223		0.39111	638.333	76.1774	0.15223		0.39111	619.1	75.9073	0.15223												598.2	601.5	603.6	601.1		541	539	537.3	539.1		619.1			76.6992	75.4887		76.914	75.7035		77.1118	75.9046
0.39139	475.4	75.5233	0.15223		0.39139	638.3	76.177	0.15223		0.39139	619.1	75.9074	0.15223												598.1	601.5	603.6	601.067		541	539	537.3	539.1		619.1			76.6992	75.4887		76.914	75.7035		77.1119	75.9047
0.39167	475.4	75.5232	0.15223		0.39167	638.233	76.1765	0.15223		0.39167	619.1	75.9074	0.15223												598.1	601.4	603.5	601		541	539	537.3	539.1		619.1			76.6993	75.4888		76.914	75.7035		77.1119	75.9047
0.39194	475.4	75.5231	0.15223		0.39194	638.2	76.1763	0.15223		0.39194	619.1	75.9074	0.15223												598.1	601.4	603.5	601		541	539	537.3	539.1		619.1			76.6993	75.4888		76.914	75.7035		77.1118	75.9046
0.39222	475.4	75.523	0.15223		0.39222	638.133	76.1764	0.15223		0.39222	619.1	75.9073	0.15223												598	601.4	603.5	600.967		541	539	537.3	539.1		619.1			76.6993	75.4888		76.914	75.7035		77.1118	75.9046
0.3925	475.4	75.523	0.15223		0.3925	638.133	76.1762	0.15223		0.3925	619.1	75.9072	0.15223												598	601.3	603.4	600.9		541	539	537.3	539.1		619.1			76.6993	75.4888		76.914	75.7035		77.1118	75.9046
0.39278	475.4	75.523	0.15223		0.39278	638.133	76.1759	0.15223		0.39278	619.1	75.9072	0.15223												597.9	601.3	603.4	600.867		541	539	537.3	539.1		619.1			76.6993	75.4888		76.914	75.7035		77.1118	75.9046
0.39306	475.4	75.523	0.15223		0.39306	638.067	76.176	0.15223		0.39306	619.1	75.9073	0.15223												597.9	601.2	603.4	600.833		541	539	537.3	539.1		619.1			76.6993	75.4888		76.9141	75.7036		77.1118	75.9046
0.39333	475.367	75.5231	0.15223		0.39333	638.033	76.176	0.15223		0.39333	619.1	75.9072	0.15223												597.9	601.2	603.3	600.8		541	539	537.3	539.1		619.1			76.6993	75.4888		76.914	75.7035		77.1118	75.9046
0.39361	475.367	75.5232	0.15223		0.39361	637.967	76.176	0.15223		0.39361	619.1	75.9072	0.15223												597.8	601.2	603.3	600.767		541	539	537.3	539.1		619.1			76.6992	75.4887		76.914	75.7035		77.1118	75.9046
0.39389	475.3	75.5232	0.15223		0.39389	637.933	76.1759	0.15223		0.39389	619.1	75.9072	0.15223												597.8	601.1	603.2	600.7		541	539	537.3	539.1		619.1			76.6993	75.4888		76.9139	75.7034		77.112	75.9048
0.39417	475.3	75.5225	0.15223		0.39417	637.867	76.1757	0.15223		0.39417	619.1	75.9074	0.15223												597.7	601.1	603.2	600.667		541	539	537.3	539.1		619.1			76.6993	75.4888		76.9139	75.7034		77.1119	75.9047
0.39444	475.3	75.5224	0.15223		0.39444	637.833	76.1757	0.15223		0.39444	619.1	75.9077	0.15223												597.7	601	603.2	600.633		541	539	537.3	539.1		619.1			76.6993	75.4888		76.9137	75.7032		77.1114	75.9042
0.39472	475.3	75.5225	0.15223		0.39472	637.767	76.1753	0.15223		0.39472	619.1	75.9077	0.15223												597.6	601	603.1	600.567		541	539	537.3	539.1		619.1			76.6993	75.4888		76.9138	75.7033		77.1114	75.9042
0.395	475.3	75.5227	0.15223		0.395	637.733	76.1752	0.15223		0.395	619.1	75.9079	0.15223												597.6	601	603.1	600.567		541	539	537.3	539.1		619.1			76.6993	75.4888		76.9139	75.7034		77.1118	75.9046
0.39528	475.3	75.5227	0.15223		0.39528	637.667	76.175	0.15223		0.39528	619.1	75.9081	0.15223												597.6	601	603.1	600.567		541	539	537.3	539.1		619.1			76.6993	75.4888		76.914	75.7035		77.1112	75.904
0.39556	475.3	75.5227	0.15223		0.39556	637.633	76.175	0.15223		0.39556	619.1	75.9073	0.15223												597.6	600.9	603.1	600.533		541	539	537.3	539.1		619.1			76.6993	75.4888		76.9141	75.7036		77.1111	75.9039
0.39583	475.3	75.5227	0.15223		0.39583	637.567	76.1751	0.15223		0.39583	619.1	75.9072	0.15223												597.5	600.9	603	600.467		541	539	537.3	539.1		619.1			76.6993	75.4888		76.9141	75.7036		77.1113	75.9041
0.39611	475.267	75.5227	0.15223		0.39611	637.533	76.1743	0.15223		0.39611	619.1	75.9072	0.15223												597.5	600.9	603	600.467		541	539	537.3	539.1		619.1			76.6993	75.4888		76.9141	75.7036		77.1115	75.9043
0.39639	475.233	75.5227	0.15223		0.39639	637.467	76.1743	0.15223		0.39639	619.1	75.9074	0.15223												597.5	600.8	602.9	600.4		541	539	537.3	539.1		619.1			76.6993	75.4888		76.914	75.7035		77.1119	75.9047
0.39667	475.233	75.5223	0.15223		0.39667	637.433	76.1742	0.15223		0.39667	619.1	75.9076	0.15223												597.4	600.8	602.9	600.367		541	539	537.3	539.1		619.1			76.6993	75.4888		76.914	75.7035		77.1118	75.9046
0.39694	475.2	75.5223	0.15223		0.39694	637.367	76.1742	0.15223		0.39694	619.1	75.9076	0.15223												597.4	600.7	602.9	600.333		541	539	537.3	539.1		619.1			76.6993	75.4888		76.914	75.7035		77.1117	75.9045
0.39722	475.2	75.5223	0.15223		0.39722	637.333	76.1742	0.15223		0.39722	619.1	75.9075	0.15223												597.3	600.7	602.8	600.267		541	539	537.3	539.1		619.1			76.699	75.4885		76.914	75.7035		77.1115	75.9043
0.3975	475.2	75.5223	0.15223		0.3975	637.3	76.1742	0.15223		0.3975	619.1	75.9071	0.15223												597.3	600.7	602.8	600.267		541	539	537.3	539.1		619.1			76.6991	75.4886		76.914	75.7035		77.1114	75.9042
0.39778	475.2	75.5222	0.15223		0.39778	637.3	76.1737	0.15223		0.39778	619.1	75.9073	0.15223												597.3	600.6	602.8	600.233		541	539	537.3	539.1		619.1			76.6991	75.4886		76.914	75.7035		77.1114	75.9042
0.39806	475.2	75.5222	0.15223		0.39806	637.233	76.1733	0.15223		0.39806	619.1	75.9076	0.15223												597.2	600.6	602.7	600.167		541	539	537.3	539.1		619.1			76.6991	75.4886		76.914	75.7035		77.1114	75.9042
0.39833	475.2	75.5222	0.15223		0.39833	637.167	76.1736	0.15223		0.39833	619.1	75.9075	0.15223												597.2	600.5	602.7	600.133		541	539	537.3	539.1		619.1			76.6991	75.4886		76.914	75.7035		77.1117	75.9045
0.39861	475.2	75.522	0.15223		0.39861	637.133	76.1735	0.15223		0.39861	619.1	75.9076	0.15223												597.1	600.5	602.6	600.067		541	539	537.3	539.1		619.1			76.6991	75.4886		76.914	75.7035		77.1118	75.9046
0.39889	475.133	75.522	0.15223		0.39889	637.067	76.1735	0.15223		0.39889	619.1	75.908	0.15223												597.1	600.5	602.6	600.067		541.1	539	537.3	539.133		619.1			76.6991	75.4886		76.914	75.7035		77.1115	75.9043
0.39917	475.133	75.5221	0.15223		0.39917	637.033	76.1735	0.15223		0.39917	619.1	75.908	0.15223												597	600.4	602.6	600		541	539	537.3	539.1		619.1			76.6989	75.4884		76.914	75.7035		77.1116	75.9044
0.39944	475.133	75.522	0.15223		0.39944	636.967	76.1731	0.15223		0.39944	619.1	75.9078	0.15223												597	600.4	602.5	599.967		541	539	537.3	539.1		619.1			76.6989	75.4884		76.914	75.7035		77.112	75.9048
0.39972	475.1	75.522	0.15223		0.39972	636.933	76.1728	0.15223		0.39972	619.1	75.9076	0.15223												597	600.4	602.5	599.967		541	539	537.3	539.1		619.1			76.699	75.4885		76.914	75.7035		77.1114	75.9042
0.4	475.1	75.522	0.15223		0.4	636.933	76.1729	0.15223		0.4	619.1	75.9076	0.15223												597	600.4	602.5	599.967		541.1	539	537.3	539.133		619.1			76.6991	75.4886		76.914	75.7035		77.112	75.9048
0.40028	475.1	75.5217	0.15223		0.40028	636.867	76.1729	0.15223		0.40028	619.1	75.9076	0.15223												596.9	600.3	602.5	599.9		541.1	539	537.3	539.133		619.1			76.6993	75.4888		76.914	75.7035		77.1119	75.9047
0.40056	475.1	75.5218	0.15223		0.40056	636.833	76.1729	0.15223		0.40056	619.1	75.9076	0.15223												596.9	600.3	602.4	599.867		541.1	539	537.3	539.133		619.1			76.6993	75.4888		76.914	75.7035		77.1118	75.9046
0.40083	475.1	75.5218	0.15223		0.40083	636.767	76.1731	0.15223		0.40083	619.1	75.9076	0.15223												596.8	600.2	602.4	599.8		541.1	539	537.3	539.133		619.1			76.6992	75.4887		76.914	75.7035		77.1118	75.9046
0.40111	475.067	75.5217	0.15223		0.40111	636.7	76.173	0.15223		0.40111	619.1	75.9076	0.15223												596.8	600.2	602.4	599.8		541	539	537.3	539.1		619.1			76.6992	75.4887		76.9137	75.7032		77.1118	75.9046
0.40139	475.067	75.5216	0.15223		0.40139	636.667	76.1726	0.15223		0.40139	619.1	75.9072	0.15223												596.8	600.2	602.3	599.767		541.1	539	537.3	539.133		619.1			76.6992	75.4887		76.9138	75.7033		77.1113	75.9041
0.40167	475.067	75.5216	0.15223		0.40167	636.6	76.1726	0.15223		0.40167	619.1	75.9075	0.15223												596.7	600.1	602.3	599.7		541.1	539	537.3	539.133		619.1			76.6992	75.4887		76.914	75.7035		77.1108	75.9036
0.40194	475.033	75.5216	0.15223		0.40194	636.567	76.1719	0.15223		0.40194	619.1	75.9076	0.15223												596.7	600.1	602.2	599.667		541.1	539	537.3	539.133		619.1			76.699	75.4885		76.9139	75.7034		77.1106	75.9034
0.40222	475.033	75.5216	0.15223		0.40222	636.533	76.1719	0.15223		0.40222	619.1	75.9076	0.15223												596.6	600	602.2	599.6		541	539	537.3	539.1		619.1			76.699	75.4885		76.9136	75.7031		77.1113	75.9041
0.4025	475.033	75.5216	0.15223		0.4025	636.533	76.1721	0.15223		0.4025	619.1	75.9076	0.15223												596.6	600	602.2	599.6		541	539	537.3	539.1		619.1			76.6991	75.4886		76.9135	75.703		77.1114	75.9042
0.40278	475	75.5216	0.15223		0.40278	636.467	76.172	0.15223		0.40278	619.1	75.9076	0.15223												596.6	600	602.1	599.567		541	539	537.3	539.1		619.1			76.6991	75.4886		76.9133	75.7028		77.1113	75.9041
0.40306	475	75.5216	0.15223		0.40306	636.433	76.1719	0.15223		0.40306	619.1	75.9076	0.15223												596.5	599.9	602.1	599.5		541	539	537.3	539.1		619.1			76.699	75.4885		76.9133	75.7028		77.1112	75.904
0.40333	475	75.5216	0.15223		0.40333	636.367	76.1719	0.15223		0.40333	619.1	75.9079	0.15223												596.5	599.9	602	599.467		541	539	537.3	539.1		619.1			76.699	75.4885		76.9135	75.703		77.111	75.9038
0.40361	475	75.5216	0.15223		0.40361	636.333	76.172	0.15223		0.40361	619.1	75.908	0.15223												596.4	599.9	602	599.433		541	539	537.3	539.1		619.1			76.699	75.4885		76.9138	75.7033		77.111	75.9038
0.40389	475	75.5216	0.15223		0.40389	636.267	76.1717	0.15223		0.40389	619.1	75.9078	0.15223												596.4	599.8	602	599.4		541	539	537.2	539.067		619.1			76.6992	75.4887		76.9139	75.7034		77.111	75.9038
0.40417	474.967	75.5214	0.15223		0.40417	636.233	76.1712	0.15223		0.40417	619.1	75.9077	0.15223												596.3	599.8	601.9	599.333		541	539	537.2	539.067		619.1			76.6992	75.4887		76.9139	75.7034		77.1114	75.9042
0.40444	474.933	75.5214	0.15223		0.40444	636.167	76.1713	0.15223		0.40444	619.1	75.9078	0.15223												596.3	599.7	601.9	599.3		541	539	537.2	539.067		619.1			76.6992	75.4887		76.9139	75.7034		77.1112	75.904
0.40472	474.933	75.5214	0.15223		0.40472	636.133	76.1712	0.15223		0.40472	619.1	75.9079	0.15223												596.3	599.7	601.9	599.3		541	539	537.2	539.067		619.1			76.6992	75.4887		76.9139	75.7034		77.1119	75.9047
0.405	474.933	75.5213	0.15223		0.405	636.067	76.171	0.15223		0.405	619.1	75.9081	0.15223												596.3	599.7	601.9	599.3		541	539	537.2	539.067		619.1			76.6992	75.4887		76.9139	75.7034		77.1119	75.9047
0.40528	474.9	75.5213	0.15223		0.40528	636.033	76.1709	0.15223		0.40528	619.1	75.9083	0.15223												596.2	599.7	601.8	599.233		541	539	537.2	539.067		619.1			76.6989	75.4884		76.9138	75.7033		77.1114	75.9042
0.40556	474.933	75.5212	0.15223		0.40556	635.967	76.1709	0.15223		0.40556	619.1	75.9085	0.15223												596.2	599.6	601.8	599.2		541	538.9	537.2	539.033		619.1			76.6989	75.4884		76.9141	75.7036		77.1114	75.9042
0.40583	474.9	75.5209	0.15223		0.40583	635.967	76.1709	0.15223		0.40583	619.1	75.9086	0.15223												596.1	599.6	601.7	599.133		541	538.9	537.2	539.033		619.1			76.6989	75.4884		76.9141	75.7036		77.1114	75.9042
0.40611	474.9	75.5207	0.15223		0.40611	635.9	76.1709	0.15223		0.40611	619.1	75.9085	0.15223												596.1	599.6	601.7	599.133		541	538.9	537.2	539.033		619.1			76.699	75.4885		76.914	75.7035		77.1119	75.9047
0.40639	474.867	75.5207	0.15223		0.40639	635.867	76.1709	0.15223		0.40639	619.1	75.9085	0.15223												596.1	599.5	601.7	599.1		541	538.9	537.2	539.033		619.1			76.699	75.4885		76.914	75.7035		77.1116	75.9044
0.40667	474.867	75.5207	0.15223		0.40667	635.8	76.1706	0.15223		0.40667	619.1	75.9085	0.15223												596	599.5	601.6	599.033		541	538.9	537.2	539.033		619.1			76.699	75.4885		76.9141	75.7036		77.1115	75.9043
0.40694	474.833	75.5207	0.15223		0.40694	635.767	76.17	0.15223		0.40694	619.1	75.9087	0.15223												596	599.4	601.6	599		541	538.9	537.2	539.033		619.1			76.699	75.4885		76.9142	75.7037		77.1117	75.9045
0.40722	474.833	75.5207	0.15223		0.40722	635.733	76.1698	0.15223		0.40722	619.1	75.9084	0.15223												595.9	599.4	601.5	598.933		541	538.9	537.2	539.033		619.1			76.699	75.4885		76.9141	75.7036		77.1117	75.9045
0.4075	474.833	75.5207	0.15223		0.4075	635.733	76.1699	0.15223		0.4075	619.1	75.9083	0.15223												595.9	599.4	601.5	598.933		541	538.9	537.2	539.033		619.1			76.699	75.4885		76.9141	75.7036		77.1114	75.9042
0.40778	474.833	75.5204	0.15223		0.40778	635.667	76.1699	0.15223		0.40778	619.1	75.9084	0.15223												595.9	599.3	601.5	598.9		541	538.9	537.2	539.033		619.1			76.699	75.4885		76.9141	75.7036		77.1114	75.9042
0.40806	474.833	75.5204	0.15223		0.40806	635.633	76.1699	0.15223		0.40806	619.1	75.9085	0.15223												595.8	599.3	601.4	598.833		541	538.9	537.2	539.033		619.1			76.699	75.4885		76.9141	75.7036		77.1116	75.9044
0.40833	474.833	75.5208	0.15223		0.40833	635.567	76.1694	0.15223		0.40833	619.1	75.9085	0.15223												595.8	599.2	601.4	598.8		541	538.9	537.2	539.033		619.1			76.699	75.4885		76.9144	75.7039		77.1116	75.9044
0.40861	474.833	75.5207	0.15223		0.40861	635.533	76.1693	0.15223		0.40861	619.1	75.908	0.15223												595.7	599.2	601.4	598.767		541	538.9	537.2	539.033		619.1			76.699	75.4885		76.9142	75.7037		77.1115	75.9043
0.40889	474.8	75.5207	0.15223		0.40889	635.467	76.1694	0.15223		0.40889	619.1	75.9082	0.15223												595.7	599.2	601.3	598.733		541	538.9	537.2	539.033		619.1			76.699	75.4885		76.9141	75.7036		77.1116	75.9044
0.40917	474.8	75.5205	0.15223		0.40917	635.433	76.1684	0.15223		0.40917	619.1	75.9083	0.15223												595.7	599.1	601.3	598.7		541	538.9	537.2	539.033		619.1			76.6993	75.4888		76.9141	75.7036		77.1121	75.9049
0.40944	474.733	75.5203	0.15223		0.40944	635.367	76.1688	0.15223		0.40944	619.1	75.9083	0.15223												595.6	599.1	601.3	598.667		541	538.9	537.2	539.033		619.1			76.6993	75.4888		76.9141	75.7036		77.1116	75.9044
0.40972	474.733	75.5204	0.15223		0.40972	635.367	76.1689	0.15223		0.40972	619.1	75.9081	0.15223												595.6	599	601.2	598.6		541	538.9	537.2	539.033		619.1			76.6991	75.4886		76.9142	75.7037		77.1118	75.9046
0.41	474.733	75.5204	0.15223		0.41	635.267	76.1689	0.15223		0.41	619.1	75.9081	0.15223												595.6	599	601.2	598.6		541	538.9	537.2	539.033		619.1			76.6989	75.4884		76.9143	75.7038		77.112	75.9048
0.41028	474.733	75.5201	0.15223		0.41028	635.267	76.1688	0.15223		0.41028	619.1	75.908	0.15223												595.5	599	601.2	598.567		541	538.9	537.2	539.033		619.1			76.6989	75.4884		76.9143	75.7038		77.111	75.9038
0.41056	474.733	75.52	0.15223		0.41056	635.167	76.168	0.15223		0.41056	619.1	75.9083	0.15223												595.5	599	601.2	598.567		541	538.9	537.2	539.033		619.1			76.6989	75.4884		76.9144	75.7039		77.1111	75.9039
0.41083	474.733	75.52	0.15223		0.41083	635.167	76.168	0.15223		0.41083	619.1	75.9083	0.15223												595.4	598.9	601.1	598.467		541	538.9	537.2	539.033		619.1			76.6989	75.4884		76.9145	75.704		77.1111	75.9039
0.41111	474.733	75.5199	0.15223		0.41111	635.067	76.1683	0.15223		0.41111	619.1	75.9081	0.15223												595.4	598.9	601.1	598.467		541	538.9	537.2	539.033		619.1			76.6989	75.4884		76.9144	75.7039		77.1118	75.9046
0.41139	474.733	75.5198	0.15223		0.41139	635.067	76.1684	0.15223		0.41139	619.1	75.908	0.15223												595.4	598.8	601	598.4		541	538.9	537.2	539.033		619.1			76.6989	75.4884		76.9143	75.7038		77.1118	75.9046
0.41167	474.7	75.5199	0.15223		0.41167	635	76.1684	0.15223		0.41167	619.1	75.9081	0.15223												595.3	598.8	601	598.367		541	538.9	537.2	539.033		619.1			76.6989	75.4884		76.9143	75.7038		77.1118	75.9046
0.41194	474.7	75.5199	0.15223		0.41194	634.967	76.168	0.15223		0.41194	619.1	75.9088	0.15223												595.3	598.8	601	598.367		541	538.9	537.2	539.033		619.1			76.6989	75.4884		76.9143	75.7038		77.1122	75.905
0.41222	474.633	75.5198	0.15223		0.41222	634.9	76.1678	0.15223		0.41222	619.1	75.9089	0.15223												595.2	598.7	600.9	598.267		541	538.9	537.2	539.033		619.1			76.6989	75.4884		76.9143	75.7038		77.1123	75.9051
0.4125	474.633	75.5198	0.15223		0.4125	634.9	76.1677	0.15223		0.4125	619.1	75.909	0.15223												595.2	598.7	600.9	598.267		541	538.9	537.2	539.033		619.1			76.6988	75.4883		76.9145	75.704		77.1123	75.9051
0.41278	474.633	75.52	0.15223		0.41278	634.867	76.1674	0.15223		0.41278	619.1	75.9089	0.15223												595.2	598.6	600.9	598.233		541	538.9	537.2	539.033		619.1			76.6988	75.4883		76.9145	75.704		77.1123	75.9051
0.41306	474.633	75.5201	0.15223		0.41306	634.8	76.1674	0.15223		0.41306	619.1	75.9088	0.15223												595.1	598.6	600.8	598.167		541	538.9	537.2	539.033		619.1			76.699	75.4885		76.9146	75.7041		77.1124	75.9052
0.41333	474.633	75.52	0.15223		0.41333	634.767	76.1675	0.15223		0.41333	619.1	75.9088	0.15223												595.1	598.6	600.8	598.167		541	538.9	537.2	539.033		619.1			76.6992	75.4887		76.9147	75.7042		77.1123	75.9051
0.41361	474.633	75.5198	0.15223		0.41361	634.733	76.1668	0.15223		0.41361	619.1	75.9085	0.15223												595	598.5	600.7	598.067		541	539	537.2	539.067		619.1			76.699	75.4885		76.9147	75.7042		77.1115	75.9043
0.41389	474.633	75.5197	0.15223		0.41389	634.667	76.1668	0.15223		0.41389	619.1	75.9087	0.15223												595	598.5	600.7	598.067		541	538.9	537.2	539.033		619.1			76.699	75.4885		76.9147	75.7042		77.1116	75.9044
0.41417	474.633	75.5196	0.15223		0.41417	634.667	76.1668	0.15223		0.41417	619.1	75.9087	0.15223												595	598.5	600.7	598.067		541.1	538.9	537.2	539.067		619			76.6988	75.4883		76.9147	75.7042		77.1121	75.9049
0.41444	474.633	75.5196	0.15223		0.41444	634.567	76.1669	0.15223		0.41444	619.1	75.9085	0.15223												594.9	598.4	600.6	597.967		541	539	537.2	539.067		619.1			76.6989	75.4884		76.9147	75.7042		77.1123	75.9051
0.41472	474.567	75.5197	0.15223		0.41472	634.533	76.1668	0.15223		0.41472	619.1	75.9085	0.15223												594.9	598.4	600.6	597.967		541.1	539	537.2	539.1		619.1			76.6989	75.4884		76.9148	75.7043		77.1124	75.9052
0.415	474.533	75.5197	0.15223		0.415	634.467	76.1665	0.15223		0.415	619.1	75.908	0.15223												594.9	598.4	600.6	597.967		541.1	539	537.2	539.1		619.1			76.6989	75.4884		76.9148	75.7043		77.1123	75.9051
0.41528	474.533	75.5188	0.15223		0.41528	634.467	76.1664	0.15223		0.41528	619.1	75.9083	0.15223												594.8	598.3	600.6	597.9		541.1	539	537.2	539.1		619			76.6989	75.4884		76.9148	75.7043		77.1124	75.9052
0.41556	474.533	75.5187	0.15223		0.41556	634.367	76.1663	0.15223		0.41556	619.1	75.9081	0.15223												594.8	598.3	600.5	597.867		541.1	539	537.2	539.1		619			76.6992	75.4887		76.9149	75.7044		77.1123	75.9051
0.41583	474.533	75.5187	0.15223		0.41583	634.367	76.1663	0.15223		0.41583	619.1	75.908	0.15223												594.7	598.3	600.5	597.833		541	539	537.2	539.067		619.1			76.6991	75.4886		76.9149	75.7044		77.1122	75.905
0.41611	474.533	75.5185	0.15223		0.41611	634.3	76.1658	0.15223		0.41611	619.1	75.9082	0.15223												594.7	598.2	600.4	597.767		541	539	537.2	539.067		619.1			76.699	75.4885		76.9149	75.7044		77.112	75.9048
0.41639	474.533	75.5184	0.15223		0.41639	634.267	76.1656	0.15223		0.41639	619.1	75.9083	0.15223												594.7	598.2	600.4	597.767		541.1	539	537.2	539.1		619.1			76.6989	75.4884		76.9149	75.7044		77.1118	75.9046
0.41667	474.533	75.5184	0.15223		0.41667	634.167	76.1657	0.15223		0.41667	619.1	75.9084	0.15223												594.6	598.1	600.3	597.667		541.1	539	537.2	539.1		619.1			76.6988	75.4883		76.9148	75.7043		77.1119	75.9047
0.41694	474.533	75.5182	0.15223		0.41694	634.167	76.166	0.15223		0.41694	619.1	75.909	0.15223												594.6	598.1	600.3	597.667		541.1	539	537.2	539.1		619.1			76.6987	75.4882		76.9147	75.7042		77.1116	75.9044
0.41722	474.533	75.5183	0.15223		0.41722	634.167	76.166	0.15223		0.41722	619.1	75.9088	0.15223												594.5	598.1	600.3	597.633		541.1	539	537.2	539.1		619.1			76.6987	75.4882		76.9148	75.7043		77.1118	75.9046
0.4175	474.5	75.5184	0.15223		0.4175	634.1	76.1656	0.15223		0.4175	619.1	75.9086	0.15223												594.5	598	600.2	597.567		541.1	539	537.2	539.1		619.1			76.6988	75.4883		76.9148	75.7043		77.1119	75.9047
0.41778	474.433	75.5184	0.15223		0.41778	634.067	76.1651	0.15223		0.41778	619.1	75.9083	0.15223												594.5	598	600.2	597.567		541.1	539	537.2	539.1		619.1			76.6988	75.4883		76.9148	75.7043		77.112	75.9048
0.41806	474.433	75.5184	0.15223		0.41806	634	76.1651	0.15223		0.41806	619.1	75.9081	0.15223												594.4	598	600.2	597.533		541.1	539	537.2	539.1		619.1			76.6988	75.4883		76.9148	75.7043		77.1112	75.904
0.41833	474.433	75.5184	0.15223		0.41833	633.967	76.1651	0.15223		0.41833	619.1	75.9079	0.15223												594.4	597.9	600.1	597.467		541.1	539	537.2	539.1		619			76.699	75.4885		76.9147	75.7042		77.1111	75.9039
0.41861	474.433	75.5181	0.15223		0.41861	633.933	76.1653	0.15223		0.41861	619.1	75.9084	0.15223												594.3	597.9	600.1	597.433		541.1	539	537.2	539.1		619.1			76.6991	75.4886		76.9147	75.7042		77.1114	75.9042
0.41889	474.433	75.5181	0.15223		0.41889	633.867	76.1653	0.15223		0.41889	619.1	75.9086	0.15223												594.3	597.8	600	597.367		541.1	539	537.2	539.1		619.1			76.6991	75.4886		76.9147	75.7042		77.112	75.9048
0.41917	474.433	75.518	0.15223		0.41917	633.833	76.1649	0.15223		0.41917	619.1	75.9084	0.15223												594.2	597.8	600	597.333		541.1	539	537.2	539.1		619.1			76.6991	75.4886		76.9147	75.7042		77.1121	75.9049
0.41944	474.433	75.518	0.15223		0.41944	633.767	76.1644	0.15223		0.41944	619.1	75.908	0.15223												594.2	597.8	600	597.333		541.1	539	537.2	539.1		619			76.6991	75.4886		76.9147	75.7042		77.1124	75.9052
0.41972	474.433	75.518	0.15223		0.41972	633.767	76.1644	0.15223		0.41972	619.1	75.9079	0.15223												594.2	597.8	600	597.333		541.1	539	537.2	539.1		619			76.6993	75.4888		76.9147	75.7042		77.1123	75.9051
0.42	474.4	75.518	0.15223		0.42	633.667	76.1643	0.15223		0.42	619.1	75.9084	0.15223												594.2	597.7	599.9	597.267		541.1	539	537.2	539.1		619			76.6992	75.4887		76.9147	75.7042		77.1116	75.9044
0.42028	474.367	75.518	0.15223		0.42028	633.633	76.1646	0.15223		0.42028	619.1	75.9082	0.15223												594.1	597.7	599.9	597.233		541.1	539	537.2	539.1		619			76.6989	75.4884		76.9149	75.7044		77.1116	75.9044
0.42056	474.367	75.518	0.15223		0.42056	633.567	76.1646	0.15223		0.42056	619.1	75.9081	0.15223												594.1	597.6	599.9	597.2		541.1	539	537.2	539.1		619			76.6989	75.4884		76.915	75.7045		77.1119	75.9047
0.42083	474.333	75.518	0.15223		0.42083	633.533	76.1641	0.15223		0.42083	619.1	75.9081	0.15223												594	597.6	599.8	597.133		541.1	539	537.2	539.1		619			76.6989	75.4884		76.915	75.7045		77.112	75.9048
0.42111	474.333	75.5179	0.15223		0.42111	633.467	76.1642	0.15223		0.42111	619.1	75.908	0.15223												594	597.6	599.8	597.133		541.1	539	537.2	539.1		619			76.6989	75.4884		76.915	75.7045		77.1119	75.9047
0.42139	474.333	75.5179	0.15223		0.42139	633.467	76.1641	0.15223		0.42139	619.1	75.9081	0.15223												594	597.5	599.7	597.067		541.1	539	537.2	539.1		619			76.699	75.4885		76.9149	75.7044		77.1117	75.9045
0.42167	474.333	75.5179	0.15223		0.42167	633.367	76.164	0.15223		0.42167	619.1	75.9083	0.15223												593.9	597.5	599.7	597.033		541.1	539	537.2	539.1		619			76.6991	75.4886		76.9148	75.7043		77.1118	75.9046
0.42194	474.333	75.5179	0.15223		0.42194	633.367	76.1639	0.15223		0.42194	619.1	75.9085	0.15223												593.9	597.4	599.7	597		541.1	539	537.2	539.1		619			76.6992	75.4887		76.9147	75.7042		77.1124	75.9052
0.42222	474.333	75.5178	0.15223		0.42222	633.367	76.1635	0.15223		0.42222	619.1	75.9085	0.15223												593.8	597.4	599.6	596.933		541.1	539	537.2	539.1		619			76.6992	75.4887		76.9148	75.7043		77.1124	75.9052
0.4225	474.333	75.5177	0.15223		0.4225	633.3	76.1636	0.15223		0.4225	619.1	75.9083	0.15223												593.8	597.4	599.6	596.933		541.1	539	537.2	539.1		619			76.6991	75.4886		76.915	75.7045		77.1124	75.9052
0.42278	474.3	75.5175	0.15223		0.42278	633.267	76.1637	0.15223		0.42278	619.1	75.9082	0.15223												593.8	597.3	599.6	596.9		541.1	539	537.2	539.1		619			76.699	75.4885		76.9151	75.7046		77.1126	75.9054
0.42306	474.3	75.5173	0.15223		0.42306	633.233	76.1637	0.15223		0.42306	619.1	75.9083	0.15223												593.7	597.3	599.5	596.833		541	538.9	537.2	539.033		619			76.699	75.4885		76.9151	75.7046		77.1128	75.9056
0.42333	474.3	75.5174	0.15223		0.42333	633.167	76.1637	0.15223		0.42333	619.1	75.9083	0.15223												593.7	597.2	599.5	596.8		541	538.9	537.2	539.033		619			76.6989	75.4884		76.9148	75.7043		77.1127	75.9055
0.42361	474.267	75.5176	0.15223		0.42361	633.133	76.1631	0.15223		0.42361	619.1	75.9083	0.15223												593.6	597.2	599.4	596.733		541.1	538.9	537.2	539.067		619			76.699	75.4885		76.9148	75.7043		77.112	75.9048
0.42389	474.233	75.5176	0.15223		0.42389	633.067	76.1627	0.15223		0.42389	619.1	75.9082	0.15223												593.6	597.2	599.4	596.733		541	538.9	537.2	539.033		619			76.699	75.4885		76.9152	75.7047		77.1121	75.9049
0.42417	474.233	75.5176	0.15223		0.42417	633.033	76.1626	0.15223		0.42417	619.1	75.9081	0.15223												593.6	597.1	599.4	596.7		541	538.9	537.2	539.033		619			76.699	75.4885		76.915	75.7045		77.1122	75.905
0.42444	474.233	75.5176	0.15223		0.42444	633	76.163	0.15223		0.42444	619.1	75.9082	0.15223												593.5	597.1	599.3	596.633		541	538.9	537.2	539.033		619			76.699	75.4885		76.9149	75.7044		77.1119	75.9047
0.42472	474.233	75.5173	0.15223		0.42472	632.933	76.1631	0.15223		0.42472	619.1	75.9082	0.15223												593.5	597.1	599.3	596.633		541	538.9	537.2	539.033		619			76.699	75.4885		76.915	75.7045		77.1125	75.9053
0.425	474.233	75.5173	0.15223		0.425	632.867	76.1626	0.15223		0.425	619.1	75.9082	0.15223												593.5	597	599.3	596.6		541	538.9	537.2	539.033		619			76.699	75.4885		76.9152	75.7047		77.1126	75.9054
0.42528	474.233	75.5173	0.15223		0.42528	632.833	76.1623	0.15223		0.42528	619.1	75.9078	0.15223												593.4	597	599.2	596.533		541	538.9	537.2	539.033		619			76.6992	75.4887		76.9152	75.7047		77.1126	75.9054
0.42556	474.233	75.5173	0.15223		0.42556	632.8	76.1621	0.15223		0.42556	619.1	75.9076	0.15223												593.4	597	599.2	596.533		541	538.9	537.2	539.033		619			76.6993	75.4888		76.9151	75.7046		77.1129	75.9057
0.42583	474.2	75.5173	0.15223		0.42583	632.733	76.1622	0.15223		0.42583	619.1	75.908	0.15223												593.3	596.9	599.2	596.467		541	538.9	537.2	539.033		619			76.6993	75.4888		76.9151	75.7046		77.113	75.9058
0.42611	474.2	75.5173	0.15223		0.42611	632.7	76.1621	0.15223		0.42611	619.1	75.9082	0.15223												593.3	596.9	599.1	596.433		541	538.9	537.2	539.033		619			76.6993	75.4888		76.9149	75.7044		77.1125	75.9053
0.42639	474.167	75.5173	0.15223		0.42639	632.667	76.1622	0.15223		0.42639	619.1	75.9083	0.15223												593.3	596.8	599.1	596.4		541	538.9	537.2	539.033		619			76.6993	75.4888		76.9149	75.7044		77.1126	75.9054
0.42667	474.167	75.517	0.15223		0.42667	632.6	76.1622	0.15223		0.42667	619.1	75.9081	0.15223												593.2	596.8	599	596.333		541	538.9	537.2	539.033		619			76.6992	75.4887		76.915	75.7045		77.1132	75.906
0.42694	474.167	75.5171	0.15223		0.42694	632.567	76.1622	0.15223		0.42694	619.1	75.908	0.15223												593.2	596.8	599	596.333		541	538.9	537.2	539.033		619			76.6992	75.4887		76.9151	75.7046		77.1133	75.9061
0.42722	474.133	75.5171	0.15223		0.42722	632.567	76.1617	0.15223		0.42722	619.1	75.9081	0.15223												593.1	596.7	599	596.267		541	538.9	537.1	539		619			76.6991	75.4886		76.9152	75.7047		77.1133	75.9061
0.4275	474.133	75.5171	0.15223		0.4275	632.533	76.1617	0.15223		0.4275	619.1	75.908	0.15223												593.1	596.7	598.9	596.233		541	538.9	537.2	539.033		619			76.6991	75.4886		76.9152	75.7047		77.1133	75.9061
0.42778	474.133	75.5171	0.15223		0.42778	632.467	76.1617	0.15223		0.42778	619.1	75.9079	0.15223												593.1	596.6	598.9	596.2		541	538.9	537.2	539.033		619			76.6991	75.4886		76.9156	75.7051		77.113	75.9058
0.42806	474.133	75.517	0.15223		0.42806	632.433	76.1612	0.15223		0.42806	619.1	75.908	0.15223												593	596.6	598.8	596.133		541	538.9	537.2	539.033		619			76.6989	75.4884		76.9155	75.705		77.1128	75.9056
0.42833	474.133	75.5169	0.15223		0.42833	632.367	76.1611	0.15223		0.42833	619.1	75.9085	0.15223												593	596.6	598.8	596.133		541	538.9	537.2	539.033		619			76.6988	75.4883		76.9153	75.7048		77.1127	75.9055
0.42861	474.1	75.5169	0.15223		0.42861	632.333	76.161	0.15223		0.42861	619.1	75.9086	0.15223												592.9	596.5	598.8	596.067		541	538.9	537.2	539.033		619			76.6989	75.4884		76.9153	75.7048		77.1128	75.9056
0.42889	474.1	75.5169	0.15223		0.42889	632.267	76.1607	0.15223		0.42889	619.1	75.9086	0.15223												592.9	596.5	598.7	596.033		541	538.9	537.2	539.033		619			76.6989	75.4884		76.9154	75.7049		77.1131	75.9059
0.42917	474.1	75.5167	0.15223		0.42917	632.267	76.1607	0.15223		0.42917	619.1	75.9085	0.15223												592.8	596.4	598.7	595.967		541	538.9	537.2	539.033		619			76.6989	75.4884		76.9154	75.7049		77.1133	75.9061
0.42944	474.1	75.5168	0.15223		0.42944	632.2	76.1606	0.15223		0.42944	619.1	75.9084	0.15223												592.8	596.4	598.7	595.967		541.1	538.9	537.2	539.067		619			76.6989	75.4884		76.9153	75.7048		77.1133	75.9061
0.42972	474.067	75.5168	0.15223		0.42972	632.167	76.1602	0.15223		0.42972	619.1	75.9084	0.15223												592.8	596.4	598.6	595.933		541.1	538.9	537.2	539.067		619			76.6988	75.4883		76.9153	75.7048		77.1134	75.9062
0.43	474.067	75.5167	0.15223		0.43	632.1	76.1601	0.15223		0.43	619.1	75.9084	0.15223												592.8	596.4	598.6	595.933		541.1	538.9	537.2	539.067		619			76.6989	75.4884		76.9153	75.7048		77.1135	75.9063
0.43028	474.067	75.5166	0.15223		0.43028	632.067	76.16	0.15223		0.43028	619.1	75.9081	0.15223												592.7	596.3	598.6	595.867		541	538.9	537.2	539.033		619			76.6989	75.4884		76.9153	75.7048		77.1135	75.9063
0.43056	474.033	75.5167	0.15223		0.43056	632	76.16	0.15223		0.43056	619.1	75.9082	0.15223												592.7	596.3	598.5	595.833		541	538.9	537.2	539.033		619			76.6989	75.4884		76.9155	75.705		77.1131	75.9059
0.43083	474.033	75.5167	0.15223		0.43083	631.967	76.16	0.15223		0.43083	619.1	75.9083	0.15223												592.6	596.2	598.5	595.767		541.1	538.9	537.2	539.067		619			76.6987	75.4882		76.9155	75.705		77.1124	75.9052
0.43111	474.033	75.5167	0.15223		0.43111	631.933	76.1594	0.15223		0.43111	619.1	75.9078	0.15223												592.6	596.2	598.5	595.767		541.1	538.9	537.2	539.067		619			76.6987	75.4882		76.9153	75.7048		77.1127	75.9055
0.43139	474.033	75.5166	0.15223		0.43139	631.867	76.159	0.15223		0.43139	619.1	75.9083	0.15223												592.6	596.2	598.4	595.733		541.1	538.9	537.2	539.067		619			76.6988	75.4883		76.9153	75.7048		77.1128	75.9056
0.43167	474	75.5165	0.15223		0.43167	631.833	76.159	0.15223		0.43167	619.1	75.9086	0.15223												592.5	596.1	598.4	595.667		541.1	538.9	537.2	539.067		619			76.6987	75.4882		76.9154	75.7049		77.1128	75.9056
0.43194	474	75.5165	0.15223		0.43194	631.833	76.1588	0.15223		0.43194	619.1	75.9084	0.15223												592.5	596.1	598.3	595.633		541.1	538.9	537.2	539.067		619			76.6985	75.488		76.9154	75.7049		77.1128	75.9056
0.43222	473.967	75.5166	0.15223		0.43222	631.767	76.1589	0.15223		0.43222	619.1	75.9085	0.15223												592.4	596	598.3	595.567		541.1	538.9	537.2	539.067		619			76.6985	75.488		76.9153	75.7048		77.1125	75.9053
0.4325	473.967	75.5165	0.15223		0.4325	631.7	76.1585	0.15223		0.4325	619.1	75.9086	0.15223												592.4	596	598.2	595.533		541.1	539	537.2	539.1		619			76.6985	75.488		76.9153	75.7048		77.1127	75.9055
0.43278	473.967	75.5162	0.15223		0.43278	631.7	76.1584	0.15223		0.43278	619	75.9085	0.15223												592.4	596	598.2	595.533		541.1	539	537.2	539.1		619			76.6991	75.4886		76.9153	75.7048		77.1132	75.906
0.43306	473.967	75.5159	0.15223		0.43306	631.667	76.1586	0.15223		0.43306	619.1	75.9084	0.15223												592.3	595.9	598.2	595.467		541.1	538.9	537.2	539.067		619			76.699	75.4885		76.9153	75.7048		77.1134	75.9062
0.43333	473.967	75.516	0.15223		0.43333	631.6	76.1584	0.15223		0.43333	619.1	75.9084	0.15223												592.3	595.9	598.1	595.433		541.1	539	537.2	539.1		619			76.699	75.4885		76.9153	75.7048		77.1133	75.9061
0.43361	473.933	75.5158	0.15223		0.43361	631.567	76.158	0.15223		0.43361	619.1	75.9082	0.15223												592.2	595.9	598.1	595.4		541.1	539	537.2	539.1		619			76.6989	75.4884		76.9153	75.7048		77.113	75.9058
0.43389	473.933	75.5158	0.15223		0.43389	631.5	76.1578	0.15223		0.43389	619	75.9083	0.15223												592.2	595.8	598.1	595.367		541.1	539	537.2	539.1		619			76.6989	75.4884		76.9153	75.7048		77.1131	75.9059
0.43417	473.9	75.5159	0.15223		0.43417	631.467	76.1576	0.15223		0.43417	619	75.9083	0.15223												592.2	595.8	598	595.333		541.1	539	537.2	539.1		619			76.699	75.4885		76.9154	75.7049		77.1136	75.9064
0.43444	473.9	75.5159	0.15223		0.43444	631.4	76.1576	0.15223		0.43444	619.1	75.9083	0.15223												592.2	595.8	598	595.333		541.1	539	537.2	539.1		619			76.699	75.4885		76.9154	75.7049		77.1135	75.9063
0.43472	473.867	75.5157	0.15223		0.43472	631.367	76.1576	0.15223		0.43472	619.1	75.9084	0.15223												592.1	595.7	598	595.267		541.1	539	537.2	539.1		619			76.6988	75.4883		76.9154	75.7049		77.1134	75.9062
0.435	473.867	75.5158	0.15223		0.435	631.3	76.1571	0.15223		0.435	619.1	75.9081	0.15223												592.1	595.7	597.9	595.233		541.1	539	537.2	539.1		619			76.6988	75.4883		76.9154	75.7049		77.1134	75.9062
0.43528	473.867	75.5158	0.15223		0.43528	631.267	76.1572	0.15223		0.43528	619.1	75.9075	0.15223												592	595.6	597.9	595.167		541.1	539	537.2	539.1		619			76.6988	75.4883		76.9154	75.7049		77.1133	75.9061
0.43556	473.867	75.5157	0.15223		0.43556	631.233	76.1572	0.15223		0.43556	619.1	75.9077	0.15223												592	595.6	597.9	595.167		541.1	539	537.2	539.1		619			76.6988	75.4883		76.9156	75.7051		77.1132	75.906
0.43583	473.867	75.5155	0.15223		0.43583	631.167	76.1571	0.15223		0.43583	619.1	75.9077	0.15223												592	595.6	597.8	595.133		541.1	539	537.2	539.1		619			76.6989	75.4884		76.9155	75.705		77.1136	75.9064
0.43611	473.867	75.5154	0.15223		0.43611	631.1	76.1571	0.15223		0.43611	619.1	75.9077	0.15223												591.9	595.5	597.8	595.067		541.1	539	537.2	539.1		619			76.6989	75.4884		76.9155	75.705		77.1139	75.9067
0.43639	473.867	75.5153	0.15223		0.43639	631.067	76.1571	0.15223		0.43639	619.1	75.9076	0.15223												591.9	595.5	597.8	595.067		541.1	539	537.2	539.1		619			76.6989	75.4884		76.9155	75.705		77.114	75.9068
0.43667	473.833	75.5154	0.15223		0.43667	631.067	76.157	0.15223		0.43667	619.1	75.9079	0.15223												591.8	595.4	597.7	594.967		541.1	539	537.2	539.1		619			76.6989	75.4884		76.9153	75.7048		77.114	75.9068
0.43694	473.8	75.5155	0.15223		0.43694	631.067	76.1563	0.15223		0.43694	619	75.9078	0.15223												591.8	595.4	597.7	594.967		541.1	538.9	537.2	539.067		619			76.6989	75.4884		76.9152	75.7047		77.114	75.9068
0.43722	473.8	75.5156	0.15223		0.43722	630.967	76.1565	0.15223		0.43722	619.1	75.9082	0.15223												591.7	595.4	597.6	594.9		541.1	538.9	537.2	539.067		619			76.6988	75.4883		76.9152	75.7047		77.114	75.9068
0.4375	473.8	75.5156	0.15223		0.4375	630.967	76.1563	0.15223		0.4375	619.1	75.9084	0.15223												591.7	595.3	597.6	594.867		541.1	539	537.2	539.1		619			76.6987	75.4882		76.9153	75.7048		77.1137	75.9065
0.43778	473.8	75.5151	0.15223		0.43778	630.9	76.1563	0.15223		0.43778	619.1	75.9083	0.15223												591.6	595.3	597.5	594.8		541.1	539	537.2	539.1		619			76.6987	75.4882		76.9156	75.7051		77.1131	75.9059
0.43806	473.8	75.5152	0.15223		0.43806	630.867	76.1563	0.15223		0.43806	619	75.9082	0.15223												591.6	595.3	597.5	594.8		541.1	539	537.2	539.1		619			76.6985	75.488		76.9153	75.7048		77.1133	75.9061
0.43833	473.767	75.5152	0.15223		0.43833	630.8	76.1562	0.15223		0.43833	619	75.908	0.15223												591.6	595.2	597.5	594.767		541.1	538.9	537.2	539.067		619			76.6985	75.488		76.9153	75.7048		77.1133	75.9061
0.43861	473.767	75.5153	0.15223		0.43861	630.767	76.156	0.15223		0.43861	619	75.908	0.15223												591.5	595.2	597.4	594.7		541.1	538.9	537.2	539.067		619			76.6986	75.4881		76.9153	75.7048		77.1133	75.9061
0.43889	473.767	75.5153	0.15223		0.43889	630.7	76.1553	0.15223		0.43889	619	75.9081	0.15223												591.5	595.1	597.4	594.667		541.1	539	537.2	539.1		619			76.699	75.4885		76.9153	75.7048		77.1137	75.9065
0.43917	473.767	75.5153	0.15223		0.43917	630.667	76.1551	0.15223		0.43917	619	75.9081	0.15223												591.4	595.1	597.3	594.6		541.1	538.9	537.2	539.067		619			76.6991	75.4886		76.9153	75.7048		77.1141	75.9069
0.43944	473.767	75.5151	0.15223		0.43944	630.633	76.1552	0.15223		0.43944	619	75.9081	0.15223												591.4	595.1	597.3	594.6		541.1	538.9	537.2	539.067		619			76.6991	75.4886		76.9153	75.7048		77.1142	75.907
0.43972	473.733	75.5151	0.15223		0.43972	630.567	76.1553	0.15223		0.43972	619	75.9081	0.15223												591.4	595.1	597.3	594.6		541.1	538.9	537.2	539.067		619			76.6991	75.4886		76.9153	75.7048		77.1141	75.9069
0.44	473.733	75.515	0.15223		0.44	630.567	76.1552	0.15223		0.44	619	75.9081	0.15223												591.4	595	597.3	594.567		541.1	538.9	537.1	539.033		619			76.6991	75.4886		76.9153	75.7048		77.114	75.9068
0.44028	473.7	75.5148	0.15223		0.44028	630.5	76.1548	0.15223		0.44028	619	75.9083	0.15223												591.3	595	597.2	594.5		541.1	538.9	537.1	539.033		619			76.6991	75.4886		76.9152	75.7047		77.1139	75.9067
0.44056	473.7	75.5148	0.15223		0.44056	630.467	76.1549	0.15223		0.44056	619	75.9086	0.15223												591.3	594.9	597.2	594.467		541.1	538.9	537.1	539.033		619			76.699	75.4885		76.9152	75.7047		77.1139	75.9067
0.44083	473.7	75.5149	0.15223		0.44083	630.367	76.155	0.15223		0.44083	619	75.9086	0.15223												591.2	594.9	597.2	594.433		541.1	538.9	537.1	539.033		619			76.699	75.4885		76.9154	75.7049		77.1139	75.9067
0.44111	473.7	75.5149	0.15223		0.44111	630.367	76.1548	0.15223		0.44111	619	75.9084	0.15223												591.2	594.9	597.1	594.4		541.1	538.9	537.1	539.033		619			76.6988	75.4883		76.9155	75.705		77.1139	75.9067
0.44139	473.667	75.5149	0.15223		0.44139	630.3	76.1541	0.15223		0.44139	619	75.908	0.15223												591.1	594.8	597.1	594.333		541.1	538.9	537.1	539.033		619			76.6989	75.4884		76.9155	75.705		77.1139	75.9067
0.44167	473.667	75.5148	0.15223		0.44167	630.267	76.154	0.15223		0.44167	619	75.9081	0.15223												591.1	594.8	597	594.3		541	538.9	537.1	539		619			76.699	75.4885		76.9155	75.705		77.1139	75.9067
0.44194	473.667	75.5148	0.15223		0.44194	630.267	76.154	0.15223		0.44194	619	75.9081	0.15223												591.1	594.7	597	594.267		541	538.9	537.1	539		619			76.6991	75.4886		76.9155	75.705		77.1136	75.9064
0.44222	473.667	75.5148	0.15223		0.44222	630.2	76.1539	0.15223		0.44222	619	75.9081	0.15223												591	594.7	597	594.233		541	538.9	537.1	539		619			76.699	75.4885		76.9155	75.705		77.1136	75.9064
0.4425	473.667	75.5147	0.15223		0.4425	630.167	76.1539	0.15223		0.4425	619	75.9081	0.15223												591	594.7	596.9	594.2		541.1	538.9	537.1	539.033		619			76.699	75.4885		76.9155	75.705		77.1136	75.9064
0.44278	473.633	75.5148	0.15223		0.44278	630.1	76.1536	0.15223		0.44278	619	75.9081	0.15223												590.9	594.6	596.9	594.133		541	538.9	537.1	539		619			76.699	75.4885		76.9155	75.705		77.1135	75.9063
0.44306	473.633	75.5148	0.15223		0.44306	630.067	76.1537	0.15223		0.44306	619	75.9084	0.15223												590.9	594.6	596.8	594.1		541	538.9	537.1	539		619			76.699	75.4885		76.9155	75.705		77.1131	75.9059
0.44333	473.6	75.5148	0.15223		0.44333	630.033	76.1535	0.15223		0.44333	619	75.9082	0.15223												590.9	594.5	596.8	594.067		541	538.9	537.1	539		619			76.6988	75.4883		76.9155	75.705		77.113	75.9058
0.44361	473.6	75.5148	0.15223		0.44361	629.967	76.1536	0.15223		0.44361	619	75.9082	0.15223												590.8	594.5	596.8	594.033		541	538.9	537.1	539		619			76.6989	75.4884		76.9155	75.705		77.113	75.9058
0.44389	473.6	75.5148	0.15223		0.44389	629.9	76.1536	0.15223		0.44389	619	75.9082	0.15223												590.8	594.4	596.7	593.967		541	538.9	537.1	539		619			76.6989	75.4884		76.9157	75.7052		77.1131	75.9059
0.44417	473.6	75.5148	0.15223		0.44417	629.867	76.1536	0.15223		0.44417	619	75.9085	0.15223												590.8	594.4	596.7	593.967		541	538.9	537.1	539		619			76.699	75.4885		76.9157	75.7052		77.1129	75.9057
0.44444	473.567	75.5143	0.15223		0.44444	629.867	76.1536	0.15223		0.44444	619	75.9085	0.15223												590.7	594.4	596.7	593.933		541	538.9	537.1	539		619			76.699	75.4885		76.9157	75.7052		77.1129	75.9057
0.44472	473.567	75.5143	0.15223		0.44472	629.8	76.1528	0.15223		0.44472	619	75.9085	0.15223												590.7	594.4	596.7	593.933		541	538.9	537.1	539		619			76.6992	75.4887		76.9158	75.7053		77.1129	75.9057
0.445	473.567	75.5144	0.15223		0.445	629.767	76.1528	0.15223		0.445	619	75.9084	0.15223												590.7	594.3	596.6	593.867		541	538.9	537.1	539		619			76.6992	75.4887		76.9158	75.7053		77.1128	75.9056
0.44528	473.567	75.5144	0.15223		0.44528	629.7	76.153	0.15223		0.44528	619	75.9084	0.15223												590.6	594.3	596.6	593.833		541	538.9	537.1	539		619			76.6991	75.4886		76.9162	75.7057		77.1129	75.9057
0.44556	473.533	75.5143	0.15223		0.44556	629.667	76.153	0.15223		0.44556	619	75.9084	0.15223												590.6	594.3	596.5	593.8		541	538.9	537.1	539		619			76.6991	75.4886		76.9161	75.7056		77.1129	75.9057
0.44583	473.533	75.5143	0.15223		0.44583	629.6	76.1528	0.15223		0.44583	619	75.9078	0.15223												590.5	594.2	596.5	593.733		541	538.9	537.1	539		619			76.6991	75.4886		76.9161	75.7056		77.1129	75.9057
0.44611	473.533	75.5143	0.15223		0.44611	629.567	76.1528	0.15223		0.44611	619	75.9082	0.15223												590.5	594.2	596.4	593.7		541.1	538.9	537.1	539.033		619			76.6988	75.4883		76.9162	75.7057		77.1129	75.9057
0.44639	473.533	75.5143	0.15223		0.44639	629.5	76.1527	0.15223		0.44639	619	75.9085	0.15223												590.4	594.1	596.4	593.633		541	538.9	537.1	539		619			76.6989	75.4884		76.9161	75.7056		77.1136	75.9064
0.44667	473.533	75.514	0.15223		0.44667	629.5	76.1528	0.15223		0.44667	619	75.9084	0.15223												590.4	594.1	596.4	593.633		541	538.9	537.1	539		619			76.6989	75.4884		76.9161	75.7056		77.1137	75.9065
0.44694	473.533	75.5139	0.15223		0.44694	629.467	76.1527	0.15223		0.44694	619	75.9083	0.15223												590.4	594.1	596.3	593.6		541	538.9	537.1	539		619			76.6989	75.4884		76.9161	75.7056		77.1135	75.9063
0.44722	473.467	75.5139	0.15223		0.44722	629.4	76.1525	0.15223		0.44722	619	75.908	0.15223												590.3	594	596.3	593.533		541	538.9	537.1	539		619			76.6988	75.4883		76.9161	75.7056		77.1135	75.9063
0.4475	473.467	75.5139	0.15223		0.4475	629.367	76.1525	0.15223		0.4475	619	75.9079	0.15223												590.3	594	596.3	593.533		541	538.9	537.1	539		619			76.6987	75.4882		76.9161	75.7056		77.1134	75.9062
0.44778	473.467	75.514	0.15223		0.44778	629.333	76.1525	0.15223		0.44778	619	75.9079	0.15223												590.2	593.9	596.2	593.433		541.1	538.9	537.1	539.033		619			76.699	75.4885		76.9161	75.7056		77.1134	75.9062
0.44806	473.467	75.514	0.15223		0.44806	629.3	76.1525	0.15223		0.44806	619	75.908	0.15223												590.2	593.9	596.2	593.433		541.1	538.9	537.1	539.033		619			76.6989	75.4884		76.9162	75.7057		77.1133	75.9061
0.44833	473.433	75.514	0.15223		0.44833	629.267	76.1519	0.15223		0.44833	619	75.908	0.15223												590.2	593.9	596.1	593.4		541.1	538.9	537.1	539.033		619			76.6989	75.4884		76.9159	75.7054		77.1131	75.9059
0.44861	473.433	75.5139	0.15223		0.44861	629.2	76.1517	0.15223		0.44861	619	75.9079	0.15223												590.1	593.8	596.1	593.333		541.1	538.9	537.1	539.033		619			76.6989	75.4884		76.9159	75.7054		77.1137	75.9065
0.44889	473.433	75.5139	0.15223		0.44889	629.167	76.1518	0.15223		0.44889	619	75.9082	0.15223												590.1	593.8	596.1	593.333		541.1	538.9	537.1	539.033		619			76.6988	75.4883		76.9158	75.7053		77.1136	75.9064
0.44917	473.433	75.5139	0.15223		0.44917	629.1	76.1519	0.15223		0.44917	619	75.908	0.15223												590.1	593.8	596.1	593.333		541.1	538.9	537.1	539.033		619			76.6988	75.4883		76.9158	75.7053		77.1136	75.9064
0.44944	473.433	75.5139	0.15223		0.44944	629.067	76.1514	0.15223		0.44944	619	75.908	0.15223												590	593.7	596	593.233		541.1	538.9	537.1	539.033		619			76.6988	75.4883		76.9159	75.7054		77.1135	75.9063
0.44972	473.433	75.5139	0.15223		0.44972	629	76.1511	0.15223		0.44972	619	75.908	0.15223												590	593.7	596	593.233		541.1	538.9	537.1	539.033		619			76.6989	75.4884		76.916	75.7055		77.1135	75.9063
0.45	473.433	75.5139	0.15223		0.45	628.967	76.1512	0.15223		0.45	619	75.9075	0.15223												590	593.7	595.9	593.2		541.1	538.9	537.1	539.033		619			76.6989	75.4884		76.916	75.7055		77.1135	75.9063
0.45028	473.433	75.5139	0.15223		0.45028	628.9	76.151	0.15223		0.45028	619	75.9077	0.15223												589.9	593.6	595.9	593.133		541.1	538.9	537.1	539.033		619			76.6989	75.4884		76.916	75.7055		77.1134	75.9062
0.45056	473.433	75.5137	0.15223		0.45056	628.867	76.1509	0.15223		0.45056	619	75.9076	0.15223												589.9	593.6	595.9	593.133		541.1	538.9	537.1	539.033		619			76.6989	75.4884		76.9163	75.7058		77.1131	75.9059
0.45083	473.367	75.5137	0.15223		0.45083	628.8	76.1507	0.15223		0.45083	619	75.9076	0.15223												589.8	593.5	595.8	593.033		541.1	539	537.1	539.067		619			76.699	75.4885		76.9162	75.7057		77.1133	75.9061
0.45111	473.367	75.5137	0.15223		0.45111	628.8	76.1507	0.15223		0.45111	619	75.9076	0.15223												589.8	593.5	595.8	593.033		541.1	538.9	537.1	539.033		619			76.6992	75.4887		76.916	75.7055		77.1133	75.9061
0.45139	473.367	75.5137	0.15223		0.45139	628.733	76.1507	0.15223		0.45139	619	75.9077	0.15223												589.7	593.4	595.7	592.933		541.1	539	537.1	539.067		619			76.6992	75.4887		76.9158	75.7053		77.1134	75.9062
0.45167	473.333	75.5137	0.15223		0.45167	628.733	76.1507	0.15223		0.45167	619	75.9079	0.15223												589.7	593.4	595.7	592.933		541.1	538.9	537.2	539.067		619			76.6992	75.4887		76.9158	75.7053		77.1134	75.9062
0.45194	473.333	75.5135	0.15223		0.45194	628.7	76.1506	0.15223		0.45194	619	75.9079	0.15223												589.7	593.4	595.7	592.933		541.1	538.9	537.1	539.033		619			76.6991	75.4886		76.9156	75.7051		77.1134	75.9062
0.45222	473.333	75.5135	0.15223		0.45222	628.633	76.1506	0.15223		0.45222	619	75.9081	0.15223												589.6	593.3	595.6	592.833		541.1	539	537.1	539.067		619			76.6989	75.4884		76.9156	75.7051		77.1138	75.9066
0.4525	473.333	75.5135	0.15223		0.4525	628.6	76.1506	0.15223		0.4525	619	75.908	0.15223												589.6	593.3	595.6	592.833		541.1	539	537.1	539.067		619			76.6987	75.4882		76.9158	75.7053		77.1137	75.9065
0.45278	473.333	75.5135	0.15223		0.45278	628.567	76.1501	0.15223		0.45278	619	75.9082	0.15223												589.5	593.3	595.5	592.767		541.1	539	537.2	539.1		619			76.6987	75.4882		76.9162	75.7057		77.1139	75.9067
0.45306	473.333	75.5133	0.15223		0.45306	628.5	76.1499	0.15223		0.45306	619	75.9081	0.15223												589.5	593.2	595.5	592.733		541.1	539	537.1	539.067		619			76.6988	75.4883		76.9161	75.7056		77.114	75.9068
0.45333	473.333	75.5134	0.15223		0.45333	628.467	76.1497	0.15223		0.45333	619	75.908	0.15223												589.5	593.2	595.5	592.733		541.1	539	537.2	539.1		619			76.6988	75.4883		76.9161	75.7056		77.1139	75.9067
0.45361	473.3	75.5135	0.15223		0.45361	628.4	76.1496	0.15223		0.45361	619	75.9077	0.15223												589.4	593.1	595.4	592.633		541.1	539	537.2	539.1		619			76.6988	75.4883		76.9161	75.7056		77.1139	75.9067
0.45389	473.267	75.5134	0.15223		0.45389	628.4	76.1496	0.15223		0.45389	619	75.9076	0.15223												589.4	593.1	595.4	592.633		541.1	539	537.2	539.1		619			76.6988	75.4883		76.9165	75.706		77.1138	75.9066
0.45417	473.267	75.513	0.15223		0.45417	628.3	76.1496	0.15223		0.45417	619	75.9077	0.15223												589.4	593.1	595.4	592.633		541.1	539	537.2	539.1		619			76.6988	75.4883		76.9162	75.7057		77.1136	75.9064
0.45444	473.233	75.5128	0.15223		0.45444	628.3	76.1496	0.15223		0.45444	619	75.9079	0.15223												589.3	593.1	595.4	592.6		541.1	539	537.2	539.1		619			76.6987	75.4882		76.9161	75.7056		77.1136	75.9064
0.45472	473.233	75.513	0.15223		0.45472	628.233	76.149	0.15223		0.45472	619	75.908	0.15223												589.3	593	595.3	592.533		541.1	539	537.1	539.067		619			76.6987	75.4882		76.9163	75.7058		77.1137	75.9065
0.455	473.233	75.5133	0.15223		0.455	628.2	76.1491	0.15223		0.455	619	75.908	0.15223												589.3	593	595.3	592.533		541.1	539	537.1	539.067		619			76.6987	75.4882		76.9164	75.7059		77.1138	75.9066
0.45528	473.233	75.5133	0.15223		0.45528	628.167	76.1491	0.15223		0.45528	619	75.9079	0.15223												589.2	592.9	595.2	592.433		541.1	539	537.1	539.067		619			76.6988	75.4883		76.9161	75.7056		77.114	75.9068
0.45556	473.233	75.5134	0.15223		0.45556	628.1	76.1491	0.15223		0.45556	619	75.9079	0.15223												589.2	592.9	595.2	592.433		541.1	538.9	537.1	539.033		619			76.6987	75.4882		76.9161	75.7056		77.1144	75.9072
0.45583	473.233	75.5133	0.15223		0.45583	628.067	76.149	0.15223		0.45583	619	75.9075	0.15223												589.1	592.8	595.2	592.367		541.1	539	537.1	539.067		619			76.6985	75.488		76.9161	75.7056		77.1144	75.9072
0.45611	473.233	75.513	0.15223		0.45611	628	76.1487	0.15223		0.45611	619	75.9075	0.15223												589.1	592.8	595.1	592.333		541.1	538.9	537.1	539.033		619			76.6986	75.4881		76.9161	75.7056		77.1143	75.9071
0.45639	473.233	75.513	0.15223		0.45639	627.967	76.1486	0.15223		0.45639	619	75.9076	0.15223												589.1	592.8	595.1	592.333		541.1	539	537.1	539.067		619			76.6988	75.4883		76.9161	75.7056		77.114	75.9068
0.45667	473.233	75.513	0.15223		0.45667	627.967	76.1482	0.15223		0.45667	619	75.9081	0.15223												589	592.7	595	592.233		541.1	539	537.1	539.067		619			76.699	75.4885		76.9161	75.7056		77.1138	75.9066
0.45694	473.2	75.513	0.15223		0.45694	627.9	76.1484	0.15223		0.45694	619	75.9082	0.15223												589	592.7	595	592.233		541.1	539	537.1	539.067		619			76.6988	75.4883		76.9161	75.7056		77.114	75.9068
0.45722	473.2	75.513	0.15223		0.45722	627.9	76.1484	0.15223		0.45722	619	75.9082	0.15223												588.9	592.6	595	592.167		541.1	539	537.1	539.067		619			76.6984	75.4879		76.9162	75.7057		77.1142	75.907
0.4575	473.167	75.513	0.15223		0.4575	627.833	76.148	0.15223		0.4575	619	75.908	0.15223												588.9	592.6	594.9	592.133		541.1	538.9	537.1	539.033		619			76.6988	75.4883		76.9162	75.7057		77.1142	75.907
0.45778	473.133	75.513	0.15223		0.45778	627.8	76.1479	0.15223		0.45778	619	75.9078	0.15223												588.8	592.6	594.9	592.1		541.1	539	537.1	539.067		619			76.699	75.4885		76.9162	75.7057		77.1141	75.9069
0.45806	473.133	75.513	0.15223		0.45806	627.733	76.1475	0.15223		0.45806	619	75.9077	0.15223												588.8	592.5	594.8	592.033		541.1	538.9	537.1	539.033		619			76.699	75.4885		76.9162	75.7057		77.1141	75.9069
0.45833	473.133	75.5126	0.15223		0.45833	627.7	76.1474	0.15223		0.45833	619	75.9079	0.15223												588.8	592.5	594.8	592.033		541.1	539	537.1	539.067		619			76.699	75.4885		76.9162	75.7057		77.114	75.9068
0.45861	473.133	75.5128	0.15223		0.45861	627.667	76.1473	0.15223		0.45861	619	75.9084	0.15223												588.7	592.4	594.8	591.967		541.1	538.9	537.1	539.033		619			76.699	75.4885		76.9162	75.7057		77.1143	75.9071
0.45889	473.133	75.5127	0.15223		0.45889	627.6	76.1472	0.15223		0.45889	619	75.9086	0.15223												588.7	592.4	594.8	591.967		541.1	538.9	537.1	539.033		619			76.699	75.4885		76.9162	75.7057		77.1142	75.907
0.45917	473.133	75.5128	0.15223		0.45917	627.567	76.1473	0.15223		0.45917	619	75.9088	0.15223												588.7	592.4	594.7	591.933		541.1	538.9	537.1	539.033		619			76.6986	75.4881		76.916	75.7055		77.1141	75.9069
0.45944	473.133	75.5129	0.15223		0.45944	627.5	76.1474	0.15223		0.45944	619	75.9088	0.15223												588.6	592.4	594.7	591.9		541.1	538.9	537.1	539.033		619			76.6987	75.4882		76.916	75.7055		77.1142	75.907
0.45972	473.133	75.5129	0.15223		0.45972	627.467	76.1471	0.15223		0.45972	619	75.9089	0.15223												588.6	592.3	594.6	591.833		541.1	539	537.1	539.067		619			76.6988	75.4883		76.9161	75.7056		77.1134	75.9062
0.46	473.133	75.5128	0.15223		0.46	627.4	76.1467	0.15223		0.46	619	75.9088	0.15223												588.6	592.3	594.6	591.833		541.1	539	537.1	539.067		619			76.6989	75.4884		76.9162	75.7057		77.1134	75.9062
0.46028	473.1	75.5127	0.15223		0.46028	627.4	76.1467	0.15223		0.46028	619	75.9086	0.15223												588.5	592.2	594.6	591.767		541.1	539	537.1	539.067		619			76.6988	75.4883		76.9166	75.7061		77.1136	75.9064
0.46056	473.1	75.5125	0.15223		0.46056	627.3	76.1467	0.15223		0.46056	619	75.9085	0.15223												588.5	592.2	594.5	591.733		541.1	539	537.1	539.067		619			76.6987	75.4882		76.9168	75.7063		77.1139	75.9067
0.46083	473.067	75.5125	0.15223		0.46083	627.3	76.147	0.15223		0.46083	619	75.9081	0.15223												588.4	592.2	594.5	591.7		541.1	539	537.1	539.067		619			76.6987	75.4882		76.9168	75.7063		77.1142	75.907
0.46111	473.033	75.5126	0.15223		0.46111	627.233	76.147	0.15223		0.46111	619	75.9079	0.15223												588.4	592.1	594.5	591.667		541.1	539	537.1	539.067		619			76.6987	75.4882		76.9168	75.7063		77.1142	75.907
0.46139	473.033	75.5123	0.15223		0.46139	627.233	76.1463	0.15223		0.46139	619	75.9083	0.15223												588.3	592.1	594.4	591.6		541.1	539	537.1	539.067		619			76.6987	75.4882		76.9167	75.7062		77.1142	75.907
0.46167	473.033	75.5123	0.15223		0.46167	627.2	76.1461	0.15223		0.46167	619	75.9083	0.15223												588.3	592	594.4	591.567		541.1	538.9	537.1	539.033		619			76.6987	75.4882		76.9167	75.7062		77.1145	75.9073
0.46194	473.033	75.5123	0.15223		0.46194	627.133	76.1458	0.15223		0.46194	619	75.9083	0.15223												588.3	592	594.3	591.533		541.1	538.9	537.1	539.033		619			76.6987	75.4882		76.9167	75.7062		77.1146	75.9074
0.46222	473.033	75.5123	0.15223		0.46222	627.1	76.1458	0.15223		0.46222	619	75.9084	0.15223												588.2	592	594.3	591.5		541.1	538.9	537.1	539.033		619			76.6987	75.4882		76.9168	75.7063		77.1145	75.9073
0.4625	473.033	75.5123	0.15223		0.4625	627.067	76.1458	0.15223		0.4625	619	75.9086	0.15223												588.2	591.9	594.2	591.433		541.1	538.9	537.1	539.033		619			76.6988	75.4883		76.9168	75.7063		77.1146	75.9074
0.46278	473.033	75.5123	0.15223		0.46278	627	76.1453	0.15223		0.46278	619	75.9085	0.15223												588.1	591.9	594.2	591.4		541.1	538.9	537.1	539.033		619			76.6988	75.4883		76.9168	75.7063		77.1146	75.9074
0.46306	473.033	75.5123	0.15223		0.46306	627	76.1452	0.15223		0.46306	619	75.9085	0.15223												588.1	591.8	594.2	591.367		541.1	538.9	537.1	539.033		619			76.699	75.4885		76.9168	75.7063		77.1137	75.9065
0.46333	473.033	75.5123	0.15223		0.46333	626.933	76.1451	0.15223		0.46333	619	75.9085	0.15223												588.1	591.8	594.1	591.333		541.1	538.9	537.1	539.033		619			76.6991	75.4886		76.9169	75.7064		77.1136	75.9064
0.46361	473	75.5121	0.15223		0.46361	626.9	76.1451	0.15223		0.46361	619	75.9087	0.15223												588	591.8	594.1	591.3		541.1	538.9	537.1	539.033		619			76.6991	75.4886		76.9168	75.7063		77.1137	75.9065
0.46389	472.967	75.5121	0.15223		0.46389	626.8	76.1449	0.15223		0.46389	619	75.9084	0.15223												588	591.8	594.1	591.3		541.1	538.9	537.1	539.033		619			76.6991	75.4886		76.9164	75.7059		77.1139	75.9067
0.46417	472.967	75.5121	0.15223		0.46417	626.8	76.1448	0.15223		0.46417	619	75.9085	0.15223												588	591.7	594	591.233		541.1	538.9	537.1	539.033		619			76.6991	75.4886		76.9165	75.706		77.1142	75.907
0.46444	472.967	75.5122	0.15223		0.46444	626.733	76.1446	0.15223		0.46444	619	75.9083	0.15223												587.9	591.7	594	591.2		541.1	538.9	537.1	539.033		619			76.6991	75.4886		76.9167	75.7062		77.1144	75.9072
0.46472	472.933	75.5122	0.15223		0.46472	626.7	76.1445	0.15223		0.46472	619	75.9083	0.15223												587.9	591.6	594	591.167		541.1	538.9	537.1	539.033		619			76.6991	75.4886		76.9166	75.7061		77.1144	75.9072
0.465	472.933	75.5121	0.15223		0.465	626.633	76.1445	0.15223		0.465	619	75.9083	0.15223												587.8	591.6	593.9	591.1		541.1	538.9	537.1	539.033		619			76.699	75.4885		76.9166	75.7061		77.1143	75.9071
0.46528	472.933	75.5119	0.15223		0.46528	626.6	76.1445	0.15223		0.46528	619	75.9083	0.15223												587.8	591.6	593.9	591.1		541.1	538.9	537.1	539.033		619			76.699	75.4885		76.9165	75.706		77.1144	75.9072
0.46556	472.933	75.5118	0.15223		0.46556	626.567	76.1442	0.15223		0.46556	619	75.9083	0.15223												587.8	591.5	593.8	591.033		541.1	538.9	537.1	539.033		619			76.6988	75.4883		76.9164	75.7059		77.1139	75.9067
0.46583	472.933	75.5119	0.15223		0.46583	626.5	76.1443	0.15223		0.46583	619	75.9089	0.15223												587.7	591.5	593.8	591		541.1	538.9	537.1	539.033		619			76.6987	75.4882		76.9164	75.7059		77.1145	75.9073
0.46611	472.933	75.512	0.15223		0.46611	626.5	76.1436	0.15223		0.46611	619	75.909	0.15223												587.7	591.4	593.8	590.967		541.1	538.9	537.1	539.033		619			76.6987	75.4882		76.9164	75.7059		77.1145	75.9073
0.46639	472.9	75.512	0.15223		0.46639	626.5	76.1432	0.15223		0.46639	619	75.9088	0.15223												587.6	591.4	593.7	590.9		541.1	538.9	537.1	539.033		619			76.6987	75.4882		76.9163	75.7058		77.1147	75.9075
0.46667	472.9	75.5119	0.15223		0.46667	626.4	76.1434	0.15223		0.46667	619	75.9088	0.15223												587.6	591.4	593.7	590.9		541.1	538.9	537.1	539.033		619			76.6986	75.4881		76.9161	75.7056		77.1147	75.9075
0.46694	472.9	75.5118	0.15223		0.46694	626.4	76.143	0.15223		0.46694	619	75.909	0.15223												587.6	591.3	593.7	590.867		541.1	538.9	537.1	539.033		619			76.6985	75.488		76.9162	75.7057		77.1148	75.9076
0.46722	472.9	75.5118	0.15223		0.46722	626.333	76.1431	0.15223		0.46722	619	75.9091	0.15223												587.5	591.3	593.6	590.8		541.1	538.9	537.1	539.033		619			76.6985	75.488		76.9164	75.7059		77.1148	75.9076
0.4675	472.867	75.5115	0.15223		0.4675	626.3	76.1431	0.15223		0.4675	619	75.9091	0.15223												587.5	591.2	593.6	590.767		541.1	538.9	537.1	539.033		619			76.6986	75.4881		76.9165	75.706		77.1147	75.9075
0.46778	472.867	75.5116	0.15223		0.46778	626.267	76.1428	0.15223		0.46778	619	75.9091	0.15223												587.4	591.2	593.5	590.7		541.1	538.9	537.1	539.033		619			76.6986	75.4881		76.9165	75.706		77.1147	75.9075
0.46806	472.867	75.5117	0.15223		0.46806	626.2	76.1428	0.15223		0.46806	619	75.9084	0.15223												587.4	591.2	593.5	590.7		541.1	538.9	537.1	539.033		619			76.6986	75.4881		76.9166	75.7061		77.1147	75.9075
0.46833	472.833	75.5117	0.15223		0.46833	626.167	76.1426	0.15223		0.46833	619	75.9085	0.15223												587.3	591.1	593.5	590.633		541.1	538.9	537.1	539.033		619			76.6986	75.4881		76.9166	75.7061		77.1147	75.9075
0.46861	472.833	75.5118	0.15223		0.46861	626.1	76.1424	0.15223		0.46861	619	75.9087	0.15223												587.3	591.1	593.4	590.6		541.1	538.9	537.1	539.033		619			76.6987	75.4882		76.9165	75.706		77.1147	75.9075
0.46889	472.833	75.5118	0.15223		0.46889	626.1	76.1426	0.15223		0.46889	619	75.9089	0.15223												587.3	591.1	593.4	590.6		541.1	538.9	537.1	539.033		619			76.6987	75.4882		76.9165	75.706		77.1147	75.9075
0.46917	472.8	75.5118	0.15223		0.46917	626	76.1426	0.15223		0.46917	619	75.9089	0.15223												587.3	591	593.4	590.567		541.1	538.9	537.1	539.033		619			76.6987	75.4882		76.9163	75.7058		77.1144	75.9072
0.46944	472.8	75.5118	0.15223		0.46944	626	76.1426	0.15223		0.46944	619	75.9089	0.15223												587.2	591	593.3	590.5		541.1	538.9	537.1	539.033		619			76.6987	75.4882		76.9161	75.7056		77.1142	75.907
0.46972	472.833	75.5118	0.15223		0.46972	625.9	76.1424	0.15223		0.46972	619	75.9089	0.15223												587.2	591	593.3	590.5		541.1	538.9	537.1	539.033		619			76.6987	75.4882		76.916	75.7055		77.1143	75.9071
0.47	472.833	75.5118	0.15223		0.47	625.9	76.1423	0.15223		0.47	619	75.9087	0.15223												587.1	590.9	593.2	590.4		541.1	538.9	537.1	539.033		619			76.6987	75.4882		76.916	75.7055		77.1142	75.907
0.47028	472.8	75.5115	0.15223		0.47028	625.8	76.142	0.15223		0.47028	619	75.9087	0.15223												587.1	590.9	593.2	590.4		541.1	538.9	537.1	539.033		619			76.6986	75.4881		76.9161	75.7056		77.1142	75.907
0.47056	472.767	75.5114	0.15223		0.47056	625.8	76.1417	0.15223		0.47056	619	75.9093	0.15223												587.1	590.8	593.2	590.367		541.1	538.9	537.1	539.033		619			76.6986	75.4881		76.9163	75.7058		77.1138	75.9066
0.47083	472.767	75.5114	0.15223		0.47083	625.767	76.1416	0.15223		0.47083	619	75.9093	0.15223												587	590.8	593.1	590.3		541.1	538.9	537.1	539.033		619			76.6987	75.4882		76.9162	75.7057		77.114	75.9068
0.47111	472.767	75.5114	0.15223		0.47111	625.7	76.1416	0.15223		0.47111	619	75.9092	0.15223												587	590.7	593.1	590.267		541.1	538.9	537.1	539.033		619			76.6987	75.4882		76.9162	75.7057		77.1138	75.9066
0.47139	472.767	75.5114	0.15223		0.47139	625.7	76.1414	0.15223		0.47139	619	75.9091	0.15223												586.9	590.7	593	590.2		541.1	538.9	537.1	539.033		619			76.6987	75.4882		76.9162	75.7057		77.1138	75.9066
0.47167	472.767	75.5116	0.15223		0.47167	625.7	76.1411	0.15223		0.47167	619	75.9089	0.15223												586.9	590.7	593	590.2		541.1	538.9	537.1	539.033		618.9			76.6987	75.4882		76.9164	75.7059		77.1139	75.9067
0.47194	472.733	75.5117	0.15223		0.47194	625.6	76.1408	0.15223		0.47194	619	75.9089	0.15223												586.8	590.6	593	590.133		541.1	538.9	537.1	539.033		619			76.6987	75.4882		76.9163	75.7058		77.1144	75.9072
0.47222	472.733	75.5116	0.15223		0.47222	625.6	76.1406	0.15223		0.47222	619	75.9089	0.15223												586.8	590.6	592.9	590.1		541.1	538.9	537.1	539.033		619			76.6989	75.4884		76.9162	75.7057		77.1144	75.9072
0.4725	472.733	75.5114	0.15223		0.4725	625.5	76.1405	0.15223		0.4725	619	75.9089	0.15223												586.8	590.5	592.9	590.067		541.1	538.9	537.1	539.033		619			76.6989	75.4884		76.9163	75.7058		77.1145	75.9073
0.47278	472.733	75.5112	0.15223		0.47278	625.5	76.1405	0.15223		0.47278	619	75.9089	0.15223												586.7	590.5	592.8	590		541.1	538.9	537.1	539.033		619			76.6989	75.4884		76.9164	75.7059		77.1146	75.9074
0.47306	472.733	75.5113	0.15223		0.47306	625.433	76.1405	0.15223		0.47306	619	75.9091	0.15223												586.7	590.5	592.8	590		541.1	538.9	537.1	539.033		619			76.699	75.4885		76.9164	75.7059		77.1142	75.907
0.47333	472.7	75.5113	0.15223		0.47333	625.4	76.1404	0.15223		0.47333	619	75.9091	0.15223												586.7	590.4	592.8	589.967		541.1	538.9	537.1	539.033		619			76.6988	75.4883		76.9163	75.7058		77.1143	75.9071
0.47361	472.7	75.5113	0.15223		0.47361	625.333	76.1397	0.15223		0.47361	619	75.9089	0.15223												586.7	590.4	592.8	589.967		541.1	538.9	537.1	539.033		619			76.6984	75.4879		76.9163	75.7058		77.1144	75.9072
0.47389	472.7	75.5113	0.15223		0.47389	625.3	76.1398	0.15223		0.47389	619	75.9089	0.15223												586.6	590.4	592.7	589.9		541.1	538.9	537.1	539.033		619			76.6985	75.488		76.9162	75.7057		77.1144	75.9072
0.47417	472.667	75.5111	0.15223		0.47417	625.233	76.1398	0.15223		0.47417	619	75.9089	0.15223												586.6	590.4	592.7	589.9		541.1	538.9	537.1	539.033		619			76.6983	75.4878		76.9161	75.7056		77.1141	75.9069
0.47444	472.667	75.5107	0.15223		0.47444	625.2	76.1397	0.15223		0.47444	619	75.909	0.15223												586.5	590.3	592.6	589.8		541.1	538.9	537.1	539.033		619			76.6983	75.4878		76.9161	75.7056		77.1136	75.9064
0.47472	472.667	75.5109	0.15223		0.47472	625.167	76.1395	0.15223		0.47472	619	75.909	0.15223												586.5	590.3	592.6	589.8		541.1	538.9	537.1	539.033		619			76.6986	75.4881		76.9161	75.7056		77.1136	75.9064
0.475	472.667	75.511	0.15223		0.475	625.1	76.1396	0.15223		0.475	619	75.9088	0.15223												586.4	590.2	592.6	589.733		541.1	538.9	537.1	539.033		619			76.6986	75.4881		76.9162	75.7057		77.1137	75.9065
0.47528	472.667	75.5109	0.15223		0.47528	625.1	76.1396	0.15223		0.47528	619	75.9088	0.15223												586.4	590.2	592.5	589.7		541.1	538.9	537.1	539.033		618.9			76.6985	75.488		76.9162	75.7057		77.1138	75.9066
0.47556	472.667	75.5108	0.15223		0.47556	625.033	76.1391	0.15223		0.47556	619	75.9093	0.15223												586.4	590.1	592.5	589.667		541.1	538.9	537.1	539.033		619			76.6985	75.488		76.9162	75.7057		77.1138	75.9066
0.47583	472.667	75.5108	0.15223		0.47583	625	76.1388	0.15223		0.47583	619	75.9095	0.15223												586.3	590.1	592.4	589.6		541.1	538.9	537.1	539.033		619			76.6986	75.4881		76.9162	75.7057		77.1139	75.9067
0.47611	472.633	75.5108	0.15223		0.47611	625	76.1391	0.15223		0.47611	619	75.9096	0.15223												586.3	590.1	592.4	589.6		541.1	538.9	537.1	539.033		619			76.6986	75.4881		76.9165	75.706		77.1144	75.9072
0.47639	472.633	75.5108	0.15223		0.47639	624.933	76.1391	0.15223		0.47639	619	75.9097	0.15223												586.2	590	592.4	589.533		541.1	538.9	537.1	539.033		619			76.6986	75.4881		76.9165	75.706		77.1142	75.907
0.47667	472.633	75.5108	0.15223		0.47667	624.9	76.1388	0.15223		0.47667	619	75.9098	0.15223												586.2	590	592.3	589.5		541.1	538.9	537.1	539.033		619			76.6986	75.4881		76.9165	75.706		77.1141	75.9069
0.47694	472.567	75.5108	0.15223		0.47694	624.833	76.1387	0.15223		0.47694	619	75.9097	0.15223												586.1	589.9	592.3	589.433		541.1	538.9	537.1	539.033		619			76.6983	75.4878		76.9163	75.7058		77.1137	75.9065
0.47722	472.567	75.5108	0.15223		0.47722	624.8	76.1383	0.15223		0.47722	619	75.9097	0.15223												586.1	589.9	592.2	589.4		541.1	538.9	537.1	539.033		619			76.6982	75.4877		76.9162	75.7057		77.1139	75.9067
0.4775	472.567	75.5108	0.15223		0.4775	624.767	76.138	0.15223		0.4775	619	75.9097	0.15223												586.1	589.9	592.2	589.4		541.1	538.9	537.1	539.033		618.9			76.6984	75.4879		76.9162	75.7057		77.114	75.9068
0.47778	472.567	75.5108	0.15223		0.47778	624.7	76.1379	0.15223		0.47778	619	75.9094	0.15223												586	589.8	592.2	589.333		541.1	538.9	537.1	539.033		619			76.6984	75.4879		76.9162	75.7057		77.1139	75.9067
0.47806	472.567	75.5108	0.15223		0.47806	624.7	76.1379	0.15223		0.47806	619	75.9095	0.15223												586	589.8	592.1	589.3		541.1	538.9	537.1	539.033		619			76.6983	75.4878		76.9161	75.7056		77.114	75.9068
0.47833	472.567	75.5111	0.15223		0.47833	624.6	76.1378	0.15223		0.47833	619	75.9095	0.15223												585.9	589.7	592.1	589.233		541.1	538.9	537.1	539.033		619			76.6983	75.4878		76.9162	75.7057		77.1146	75.9074
0.47861	472.567	75.5109	0.15223		0.47861	624.6	76.1374	0.15223		0.47861	619	75.9094	0.15223												585.9	589.7	592.1	589.233		541.1	538.9	537.1	539.033		619			76.6982	75.4877		76.9163	75.7058		77.1148	75.9076
0.47889	472.567	75.5107	0.15223		0.47889	624.533	76.1374	0.15223		0.47889	619	75.9093	0.15223												585.9	589.7	592	589.2		541.1	538.9	537.1	539.033		619			76.6982	75.4877		76.9164	75.7059		77.115	75.9078
0.47917	472.567	75.5105	0.15223		0.47917	624.5	76.1375	0.15223		0.47917	619	75.9093	0.15223												585.9	589.6	592	589.167		541.1	538.9	537.1	539.033		619			76.6982	75.4877		76.9164	75.7059		77.1153	75.9081
0.47944	472.567	75.5106	0.15223		0.47944	624.433	76.1375	0.15223		0.47944	619	75.9093	0.15223												585.8	589.6	592	589.133		541.1	538.9	537.1	539.033		619			76.6983	75.4878		76.9162	75.7057		77.1154	75.9082
0.47972	472.567	75.5105	0.15223		0.47972	624.4	76.1374	0.15223		0.47972	619	75.9093	0.15223												585.8	589.6	591.9	589.1		541.1	538.9	537.1	539.033		618.9			76.6984	75.4879		76.9162	75.7057		77.1154	75.9082
0.48	472.567	75.5104	0.15223		0.48	624.4	76.1372	0.15223		0.48	619	75.9094	0.15223												585.7	589.5	591.9	589.033		541.1	538.9	537.1	539.033		618.9			76.6984	75.4879		76.9167	75.7062		77.1154	75.9082
0.48028	472.467	75.5104	0.15223		0.48028	624.3	76.1372	0.15223		0.48028	619	75.9094	0.15223												585.7	589.5	591.9	589.033		541.1	538.9	537.1	539.033		619			76.6984	75.4879		76.9167	75.7062		77.1155	75.9083
0.48056	472.533	75.5104	0.15223		0.48056	624.3	76.1372	0.15223		0.48056	619	75.9094	0.15223												585.7	589.5	591.8	589		541.1	538.9	537.1	539.033		618.9			76.6984	75.4879		76.9166	75.7061		77.1155	75.9083
0.48083	472.467	75.5104	0.15223		0.48083	624.2	76.1373	0.15223		0.48083	619	75.9092	0.15223												585.6	589.4	591.8	588.933		541.1	538.9	537.1	539.033		619			76.6984	75.4879		76.9165	75.706		77.1155	75.9083
0.48111	472.467	75.5104	0.15223		0.48111	624.2	76.1373	0.15223		0.48111	619	75.9094	0.15223												585.6	589.4	591.7	588.9		541.1	538.9	537.1	539.033		619			76.6985	75.488		76.9165	75.706		77.1155	75.9083
0.48139	472.467	75.5104	0.15223		0.48139	624.2	76.1369	0.15223		0.48139	619	75.9095	0.15223												585.5	589.3	591.7	588.833		541.1	538.9	537.1	539.033		619			76.6984	75.4879		76.9165	75.706		77.1155	75.9083
0.48167	472.467	75.5103	0.15223		0.48167	624.1	76.1367	0.15223		0.48167	619	75.9093	0.15223												585.5	589.3	591.7	588.833		541.1	538.9	537.1	539.033		619			76.6983	75.4878		76.9164	75.7059		77.1155	75.9083
0.48194	472.467	75.5102	0.15223		0.48194	624.1	76.1368	0.15223		0.48194	619	75.9092	0.15223												585.4	589.2	591.6	588.733		541.1	538.9	537.1	539.033		619			76.6983	75.4878		76.9164	75.7059		77.1153	75.9081
0.48222	472.467	75.5103	0.15223		0.48222	624.033	76.1368	0.15223		0.48222	619	75.9092	0.15223												585.4	589.2	591.6	588.733		541.1	538.9	537.1	539.033		618.9			76.6983	75.4878		76.9164	75.7059		77.1153	75.9081
0.4825	472.467	75.5103	0.15223		0.4825	624	76.1367	0.15223		0.4825	619	75.9093	0.15223												585.4	589.2	591.5	588.7		541.1	538.9	537.1	539.033		618.9			76.6983	75.4878		76.9164	75.7059		77.1149	75.9077
0.48278	472.467	75.5102	0.15223		0.48278	623.967	76.1367	0.15223		0.48278	619	75.9093	0.15223												585.3	589.1	591.5	588.633		541.1	538.9	537.1	539.033		618.9			76.6983	75.4878		76.9164	75.7059		77.1149	75.9077
0.48306	472.467	75.5102	0.15223		0.48306	623.9	76.1366	0.15223		0.48306	619	75.9088	0.15223												585.3	589.1	591.5	588.633		541.1	538.9	537.1	539.033		618.9			76.6983	75.4878		76.9162	75.7057		77.115	75.9078
0.48333	472.433	75.5103	0.15223		0.48333	623.867	76.1363	0.15223		0.48333	619	75.9089	0.15223												585.2	589	591.4	588.533		541.1	538.9	537.1	539.033		618.9			76.6986	75.4881		76.9163	75.7058		77.1146	75.9074
0.48361	472.4	75.5103	0.15223		0.48361	623.8	76.1359	0.15223		0.48361	619	75.9091	0.15223												585.2	589	591.4	588.533		541.1	538.9	537.1	539.033		618.9			76.6984	75.4879		76.9163	75.7058		77.1148	75.9076
0.48389	472.367	75.5103	0.15223		0.48389	623.8	76.1356	0.15223		0.48389	619	75.9094	0.15223												585.2	589	591.4	588.533		541.1	538.9	537.1	539.033		618.9			76.6984	75.4879		76.9163	75.7058		77.1153	75.9081
0.48417	472.367	75.5103	0.15223		0.48417	623.7	76.1354	0.15223		0.48417	619	75.9093	0.15223												585.2	589	591.3	588.5		541.1	538.9	537	539		618.9			76.6985	75.488		76.9163	75.7058		77.1151	75.9079
0.48444	472.367	75.5102	0.15223		0.48444	623.7	76.1353	0.15223		0.48444	619	75.9094	0.15223												585.1	588.9	591.3	588.433		541.1	538.9	537.1	539.033		619			76.6985	75.488		76.9163	75.7058		77.1147	75.9075
0.48472	472.367	75.5099	0.15223		0.48472	623.633	76.135	0.15223		0.48472	619	75.9097	0.15223												585.1	588.9	591.2	588.4		541.1	538.9	537.1	539.033		618.9			76.6986	75.4881		76.9163	75.7058		77.1147	75.9075
0.485	472.367	75.5099	0.15223		0.485	623.6	76.1348	0.15223		0.485	619	75.91	0.15223												585	588.8	591.2	588.333		541.1	538.9	537.1	539.033		618.9			76.6986	75.4881		76.9163	75.7058		77.1146	75.9074
0.48528	472.367	75.5099	0.15223		0.48528	623.567	76.1348	0.15223		0.48528	619	75.9099	0.15223												585	588.8	591.2	588.333		541.1	538.9	537	539		618.9			76.6983	75.4878		76.9163	75.7058		77.1146	75.9074
0.48556	472.367	75.51	0.15223		0.48556	623.5	76.1349	0.15223		0.48556	619	75.9098	0.15223												585	588.8	591.1	588.3		541.1	538.9	537	539		618.9			76.6983	75.4878		76.9163	75.7058		77.1146	75.9074
0.48583	472.367	75.5101	0.15223		0.48583	623.5	76.1349	0.15223		0.48583	619	75.9098	0.15223												584.9	588.7	591.1	588.233		541.1	538.9	537.1	539.033		619			76.6985	75.488		76.916	75.7055		77.1146	75.9074
0.48611	472.367	75.5102	0.15223		0.48611	623.5	76.1346	0.15223		0.48611	619	75.9101	0.15223												584.9	588.7	591.1	588.233		541.1	538.9	537.1	539.033		618.9			76.6985	75.488		76.9159	75.7054		77.1146	75.9074
0.48639	472.367	75.5102	0.15223		0.48639	623.4	76.134	0.15223		0.48639	619	75.91	0.15223												584.8	588.6	591	588.133		541.1	538.9	537.1	539.033		618.9			76.6985	75.488		76.9162	75.7057		77.1147	75.9075
0.48667	472.367	75.5099	0.15223		0.48667	623.4	76.1341	0.15223		0.48667	619	75.9094	0.15223												584.8	588.6	591	588.133		541.1	538.9	537	539		618.9			76.6985	75.488		76.9165	75.706		77.1148	75.9076
0.48694	472.367	75.51	0.15223		0.48694	623.333	76.1341	0.15223		0.48694	619	75.9094	0.15223												584.8	588.5	590.9	588.067		541.1	538.9	537	539		618.9			76.6985	75.488		76.9165	75.706		77.1148	75.9076
0.48722	472.367	75.51	0.15223		0.48722	623.3	76.1341	0.15223		0.48722	619	75.9098	0.15223												584.7	588.5	590.9	588.033		541.1	538.9	537	539		618.9			76.6986	75.4881		76.9165	75.706		77.1148	75.9076
0.4875	472.267	75.51	0.15223		0.4875	623.267	76.1343	0.15223		0.4875	619	75.9099	0.15223												584.7	588.5	590.8	588		541.1	538.9	537	539		618.9			76.6987	75.4882		76.9164	75.7059		77.1148	75.9076
0.48778	472.3	75.5099	0.15223		0.48778	623.2	76.1342	0.15223		0.48778	619	75.9099	0.15223												584.6	588.4	590.8	587.933		541.1	538.9	537	539		618.9			76.6987	75.4882		76.9164	75.7059		77.1149	75.9077
0.48806	472.267	75.5098	0.15223		0.48806	623.167	76.1339	0.15223		0.48806	619	75.9098	0.15223												584.6	588.4	590.8	587.933		541.1	538.9	537	539		618.9			76.6986	75.4881		76.9166	75.7061		77.1152	75.908
0.48833	472.267	75.5096	0.15223		0.48833	623.1	76.1337	0.15223		0.48833	619	75.9096	0.15223												584.6	588.4	590.8	587.933		541.1	538.9	537	539		619			76.6985	75.488		76.9164	75.7059		77.1151	75.9079
0.48861	472.267	75.5098	0.15223		0.48861	623.1	76.1336	0.15223		0.48861	619	75.9096	0.15223												584.5	588.4	590.7	587.867		541.1	538.9	537	539		618.9			76.6986	75.4881		76.9164	75.7059		77.115	75.9078
0.48889	472.267	75.5099	0.15223		0.48889	623	76.1335	0.15223		0.48889	619	75.9094	0.15223												584.5	588.3	590.7	587.833		541.1	538.9	537	539		618.9			76.6984	75.4879		76.9164	75.7059		77.115	75.9078
0.48917	472.267	75.5099	0.15223		0.48917	623	76.1335	0.15223		0.48917	619	75.9094	0.15223												584.5	588.3	590.6	587.8		541.1	538.9	537	539		618.9			76.6984	75.4879		76.9164	75.7059		77.115	75.9078
0.48944	472.267	75.5097	0.15223		0.48944	622.9	76.1335	0.15223		0.48944	619	75.9091	0.15223												584.4	588.2	590.6	587.733		541.1	538.9	537	539		618.9			76.6984	75.4879		76.9164	75.7059		77.1149	75.9077
0.48972	472.267	75.5094	0.15223		0.48972	622.9	76.1333	0.15223		0.48972	619	75.9091	0.15223												584.4	588.2	590.6	587.733		541.1	538.9	537	539		618.9			76.6984	75.4879		76.9164	75.7059		77.1149	75.9077
0.49	472.267	75.5094	0.15223		0.49	622.867	76.1331	0.15223		0.49	619	75.9091	0.15223												584.3	588.2	590.5	587.667		541.1	538.9	537	539		618.9			76.6984	75.4879		76.9164	75.7059		77.115	75.9078
0.49028	472.267	75.5095	0.15223		0.49028	622.8	76.1326	0.15223		0.49028	618.9	75.9092	0.15223												584.3	588.1	590.5	587.633		541.1	538.9	537	539		618.9			76.6984	75.4879		76.9163	75.7058		77.1155	75.9083
0.49056	472.233	75.5098	0.15223		0.49056	622.8	76.1326	0.15223		0.49056	619	75.9093	0.15223												584.2	588.1	590.5	587.6		541.1	538.9	537	539		618.9			76.6984	75.4879		76.9163	75.7058		77.1154	75.9082
0.49083	472.233	75.5098	0.15223		0.49083	622.8	76.1327	0.15223		0.49083	619	75.9093	0.15223												584.2	588	590.4	587.533		541.1	538.9	537	539		618.9			76.6987	75.4882		76.9163	75.7058		77.115	75.9078
0.49111	472.2	75.5098	0.15223		0.49111	622.7	76.1326	0.15223		0.49111	619	75.9093	0.15223												584.2	588	590.4	587.533		541.1	538.9	537	539		618.9			76.6986	75.4881		76.9163	75.7058		77.1151	75.9079
0.49139	472.2	75.5094	0.15223		0.49139	622.7	76.1325	0.15223		0.49139	619	75.9093	0.15223												584.1	588	590.3	587.467		541.1	538.9	537	539		618.9			76.6986	75.4881		76.9164	75.7059		77.1154	75.9082
0.49167	472.2	75.5094	0.15223		0.49167	622.6	76.1318	0.15223		0.49167	619	75.9096	0.15223												584.1	587.9	590.3	587.433		541.1	538.9	537	539		618.9			76.6986	75.4881		76.9164	75.7059		77.1154	75.9082
0.49194	472.167	75.5097	0.15223		0.49194	622.6	76.132	0.15223		0.49194	619	75.9096	0.15223												584	587.9	590.2	587.367		541.1	538.9	537	539		618.9			76.6986	75.4881		76.9163	75.7058		77.1154	75.9082
0.49222	472.167	75.5096	0.15223		0.49222	622.567	76.1319	0.15223		0.49222	619	75.9097	0.15223												584	587.8	590.2	587.333		541.1	538.9	537	539		618.9			76.6986	75.4881		76.9163	75.7058		77.1152	75.908
0.4925	472.167	75.5096	0.15223		0.4925	622.5	76.1316	0.15223		0.4925	619	75.9097	0.15223												584	587.8	590.2	587.333		541.1	538.9	537	539		618.9			76.6986	75.4881		76.9162	75.7057		77.1151	75.9079
0.49278	472.167	75.5093	0.15223		0.49278	622.467	76.1311	0.15223		0.49278	619	75.9097	0.15223												583.9	587.8	590.1	587.267		541.1	538.9	537	539		618.9			76.6986	75.4881		76.9162	75.7057		77.1157	75.9085
0.49306	472.167	75.5094	0.15223		0.49306	622.4	76.1313	0.15223		0.49306	619	75.9095	0.15223												583.9	587.7	590.1	587.233		541.1	538.9	537	539		618.9			76.6984	75.4879		76.9163	75.7058		77.1156	75.9084
0.49333	472.167	75.5095	0.15223		0.49333	622.4	76.1314	0.15223		0.49333	619	75.9095	0.15223												583.9	587.7	590.1	587.233		541.1	538.9	537	539		618.9			76.6984	75.4879		76.9164	75.7059		77.1155	75.9083
0.49361	472.167	75.5094	0.15223		0.49361	622.3	76.1313	0.15223		0.49361	619	75.9093	0.15223												583.8	587.7	590	587.167		541.1	538.9	537	539		618.9			76.6983	75.4878		76.9164	75.7059		77.1156	75.9084
0.49389	472.167	75.5094	0.15223		0.49389	622.3	76.1309	0.15223		0.49389	618.9	75.9092	0.15223												583.8	587.6	590	587.133		541.1	538.9	537	539		618.9			76.6983	75.4878		76.9161	75.7056		77.1157	75.9085
0.49417	472.167	75.5094	0.15223		0.49417	622.2	76.1311	0.15223		0.49417	619	75.9092	0.15223												583.8	587.6	590	587.133		541.1	538.9	537	539		618.9			76.6984	75.4879		76.9161	75.7056		77.1156	75.9084
0.49444	472.133	75.5093	0.15223		0.49444	622.2	76.1312	0.15223		0.49444	619	75.9093	0.15223												583.7	587.5	589.9	587.033		541.1	538.9	537	539		618.9			76.6984	75.4879		76.9161	75.7056		77.1151	75.9079
0.49472	472.133	75.5093	0.15223		0.49472	622.133	76.1311	0.15223		0.49472	619	75.9094	0.15223												583.7	587.5	589.9	587.033		541.1	538.9	537	539		618.9			76.6984	75.4879		76.9161	75.7056		77.1152	75.908
0.495	472.1	75.5093	0.15223		0.495	622.1	76.1305	0.15223		0.495	619	75.9096	0.15223												583.6	587.5	589.9	587		541.1	538.9	537	539		618.9			76.6984	75.4879		76.9161	75.7056		77.1153	75.9081
0.49528	472.1	75.5093	0.15223		0.49528	622.033	76.1303	0.15223		0.49528	619	75.9095	0.15223												583.6	587.4	589.8	586.933		541.1	538.9	537	539		618.9			76.6987	75.4882		76.9161	75.7056		77.1155	75.9083
0.49556	472.1	75.5093	0.15223		0.49556	622	76.1304	0.15223		0.49556	619	75.9095	0.15223												583.6	587.4	589.8	586.933		541.1	538.9	537	539		618.9			76.6986	75.4881		76.9159	75.7054		77.1151	75.9079
0.49583	472.1	75.5093	0.15223		0.49583	622	76.1305	0.15223		0.49583	619	75.9097	0.15223												583.5	587.3	589.7	586.833		541.1	538.9	537	539		618.9			76.6984	75.4879		76.9158	75.7053		77.115	75.9078
0.49611	472.067	75.5093	0.15223		0.49611	621.967	76.1305	0.15223		0.49611	618.9	75.9097	0.15223												583.5	587.3	589.7	586.833		541.1	538.9	537	539		618.9			76.6985	75.488		76.9158	75.7053		77.1148	75.9076
0.49639	472.067	75.509	0.15223		0.49639	621.9	76.1302	0.15223		0.49639	619	75.9094	0.15223												583.4	587.3	589.6	586.767		541.1	538.9	537	539		618.9			76.6987	75.4882		76.916	75.7055		77.1151	75.9079
0.49667	472.067	75.5089	0.15223		0.49667	621.867	76.1297	0.15223		0.49667	619	75.9093	0.15223												583.4	587.2	589.6	586.733		541.1	538.9	537	539		618.9			76.6988	75.4883		76.9161	75.7056		77.1153	75.9081
0.49694	472.067	75.509	0.15223		0.49694	621.8	76.1299	0.15223		0.49694	619	75.9095	0.15223												583.4	587.2	589.6	586.733		541.1	538.9	537	539		618.9			76.6987	75.4882		76.9162	75.7057		77.1153	75.9081
0.49722	472.067	75.5091	0.15223		0.49722	621.8	76.1298	0.15223		0.49722	619	75.9099	0.15223												583.3	587.1	589.5	586.633		541.1	538.9	537	539		618.9			76.6985	75.488		76.9166	75.7061		77.1153	75.9081
0.4975	472.067	75.5091	0.15223		0.4975	621.767	76.1295	0.15223		0.4975	619	75.9099	0.15223												583.3	587.1	589.5	586.633		541.1	538.9	537	539		618.9			76.6985	75.488		76.9165	75.706		77.1154	75.9082
0.49778	472.033	75.5087	0.15223		0.49778	621.7	76.1295	0.15223		0.49778	619	75.9097	0.15223												583.2	587.1	589.5	586.6		541.1	538.9	537	539		618.9			76.6985	75.488		76.9163	75.7058		77.1149	75.9077
0.49806	472	75.5087	0.15223		0.49806	621.667	76.1296	0.15223		0.49806	619	75.9092	0.15223												583.2	587	589.4	586.533		541.1	538.9	537	539		618.9			76.6985	75.488		76.9163	75.7058		77.1148	75.9076
0.49833	472.033	75.5087	0.15223		0.49833	621.6	76.129	0.15223		0.49833	618.9	75.9094	0.15223												583.2	587	589.4	586.533		541.1	538.9	537	539		618.9			76.6985	75.488		76.9164	75.7059		77.1148	75.9076
0.49861	472	75.5087	0.15223		0.49861	621.567	76.1288	0.15223		0.49861	618.9	75.9093	0.15223												583.1	587	589.4	586.5		541.1	538.9	537	539		618.9			76.6987	75.4882		76.9164	75.7059		77.1149	75.9077
0.49889	472	75.5087	0.15223		0.49889	621.5	76.1286	0.15223		0.49889	619	75.9093	0.15223												583.1	586.9	589.3	586.433		541.1	538.9	537	539		618.9			76.6987	75.4882		76.9164	75.7059		77.115	75.9078
0.49917	472	75.5087	0.15223		0.49917	621.467	76.1285	0.15223		0.49917	618.9	75.9096	0.15223												583.1	586.9	589.3	586.433		541.1	538.9	537	539		618.9			76.6986	75.4881		76.9167	75.7062		77.115	75.9078
0.49944	472	75.5087	0.15223		0.49944	621.433	76.1283	0.15223		0.49944	619	75.9096	0.15223												583	586.8	589.2	586.333		541.1	538.9	537	539		618.9			76.6987	75.4882		76.9166	75.7061		77.1149	75.9077
0.49972	472	75.5087	0.15223		0.49972	621.4	76.1281	0.15223		0.49972	619	75.9099	0.15223												583	586.8	589.2	586.333		541.1	538.9	537	539		618.9			76.6987	75.4882		76.9164	75.7059		77.1149	75.9077
0.5	472	75.5087	0.15223		0.5	621.333	76.128	0.15223		0.5	619	75.9092	0.15223												582.9	586.8	589.2	586.3		541.1	538.9	537	539		618.9			76.6987	75.4882		76.9163	75.7058		77.115	75.9078
0.50028	472	75.5087	0.15223		0.50028	621.3	76.1276	0.15223		0.50028	619	75.9092	0.15223												582.9	586.7	589.1	586.233		541.1	538.9	537	539		618.9			76.6987	75.4882		76.9164	75.7059		77.1154	75.9082
0.50056	471.967	75.5087	0.15223		0.50056	621.267	76.1274	0.15223		0.50056	619	75.9093	0.15223												582.8	586.7	589.1	586.2		541.1	538.9	537	539		618.9			76.6987	75.4882		76.9165	75.706		77.1153	75.9081
0.50083	471.967	75.5086	0.15223		0.50083	621.267	76.1275	0.15223		0.50083	618.9	75.9094	0.15223												582.8	586.7	589.1	586.2		541.1	538.9	537	539		618.9			76.6986	75.4881		76.9166	75.7061		77.1153	75.9081
0.50111	471.967	75.5084	0.15223		0.50111	621.2	76.1274	0.15223		0.50111	618.9	75.9095	0.15223												582.8	586.6	589	586.133		541.1	538.9	537	539		618.9			76.6986	75.4881		76.9166	75.7061		77.1153	75.9081
0.50139	471.967	75.5084	0.15223		0.50139	621.167	76.1272	0.15223		0.50139	618.9	75.9097	0.15223												582.7	586.6	589	586.1		541.1	538.9	537	539		618.9			76.6986	75.4881		76.9165	75.706		77.115	75.9078
0.50167	471.933	75.5083	0.15223		0.50167	621.133	76.1273	0.15223		0.50167	618.9	75.9096	0.15223												582.7	586.5	588.9	586.033		541.1	538.9	537	539		618.9			76.6986	75.4881		76.9166	75.7061		77.1153	75.9081
0.50194	471.933	75.5083	0.15223		0.50194	621.067	76.1273	0.15223		0.50194	618.9	75.9094	0.15223												582.6	586.5	588.9	586		541.1	538.9	537	539		618.9			76.6986	75.4881		76.9166	75.7061		77.1154	75.9082
0.50222	471.933	75.5083	0.15223		0.50222	621.033	76.1273	0.15223		0.50222	618.9	75.9095	0.15223												582.6	586.4	588.8	585.933		541.1	538.9	537	539		618.9			76.6987	75.4882		76.9166	75.7061		77.115	75.9078
0.5025	471.9	75.5083	0.15223		0.5025	621	76.127	0.15223		0.5025	618.9	75.9095	0.15223												582.6	586.4	588.8	585.933		541.1	538.9	537	539		618.9			76.6987	75.4882		76.9165	75.706		77.1151	75.9079
0.50278	471.9	75.5087	0.15223		0.50278	620.967	76.1265	0.15223		0.50278	618.9	75.9095	0.15223												582.5	586.4	588.8	585.9		541.1	538.9	537	539		618.9			76.6986	75.4881		76.9167	75.7062		77.1153	75.9081
0.50306	471.9	75.5086	0.15223		0.50306	620.9	76.1265	0.15223		0.50306	619	75.9095	0.15223												582.5	586.4	588.8	585.9		541.1	538.9	537	539		618.9			76.6986	75.4881		76.9165	75.706		77.1154	75.9082
0.50333	471.9	75.5085	0.15223		0.50333	620.867	76.1267	0.15223		0.50333	618.9	75.9095	0.15223												582.5	586.3	588.7	585.833		541.1	538.9	537	539		618.9			76.6987	75.4882		76.9165	75.706		77.115	75.9078
0.50361	471.9	75.5084	0.15223		0.50361	620.8	76.1268	0.15223		0.50361	618.9	75.9095	0.15223												582.4	586.3	588.7	585.8		541.1	538.9	537	539		618.9			76.6987	75.4882		76.9165	75.706		77.115	75.9078
0.50389	471.9	75.5083	0.15223		0.50389	620.767	76.1266	0.15223		0.50389	618.9	75.9095	0.15223												582.4	586.2	588.6	585.733		541.1	538.9	537	539		618.9			76.6984	75.4879		76.9165	75.706		77.1151	75.9079
0.50417	471.9	75.5083	0.15223		0.50417	620.7	76.1266	0.15223		0.50417	618.9	75.9095	0.15223												582.3	586.2	588.6	585.7		541.1	538.9	537	539		618.9			76.6984	75.4879		76.9165	75.706		77.1151	75.9079
0.50444	471.9	75.5083	0.15223		0.50444	620.7	76.1267	0.15223		0.50444	619	75.9093	0.15223												582.3	586.2	588.6	585.7		541.1	538.9	537	539		618.9			76.6984	75.4879		76.9165	75.706		77.1149	75.9077
0.50472	471.867	75.5083	0.15223		0.50472	620.667	76.1264	0.15223		0.50472	618.9	75.9094	0.15223												582.3	586.1	588.5	585.633		541.2	538.9	537	539.033		618.9			76.6985	75.488		76.9167	75.7062		77.1154	75.9082
0.505	471.9	75.508	0.15223		0.505	620.6	76.1263	0.15223		0.505	618.9	75.9094	0.15223												582.2	586.1	588.5	585.6		541.1	538.9	537	539		618.9			76.6986	75.4881		76.9167	75.7062		77.1153	75.9081
0.50528	471.833	75.5082	0.15223		0.50528	620.533	76.1261	0.15223		0.50528	618.9	75.9093	0.15223												582.2	586	588.5	585.567		541.2	538.9	537	539.033		618.9			76.6987	75.4882		76.9167	75.7062		77.1151	75.9079
0.50556	471.833	75.5083	0.15223		0.50556	620.533	76.1261	0.15223		0.50556	618.9	75.909	0.15223												582.1	586	588.4	585.5		541.1	538.9	537	539		618.9			76.6987	75.4882		76.9167	75.7062		77.1149	75.9077
0.50583	471.833	75.5082	0.15223		0.50583	620.5	76.1259	0.15223		0.50583	618.9	75.9093	0.15223												582.1	586	588.4	585.5		541.2	538.9	537	539.033		618.9			76.6987	75.4882		76.9168	75.7063		77.115	75.9078
0.50611	471.8	75.5082	0.15223		0.50611	620.467	76.1259	0.15223		0.50611	618.9	75.9096	0.15223												582.1	585.9	588.3	585.433		541.2	538.9	537	539.033		618.9			76.6987	75.4882		76.9168	75.7063		77.1151	75.9079
0.50639	471.833	75.5082	0.15223		0.50639	620.433	76.1259	0.15223		0.50639	618.9	75.9096	0.15223												582	585.9	588.3	585.4		541.1	538.9	537	539		618.9			76.6985	75.488		76.9168	75.7063		77.115	75.9078
0.50667	471.8	75.5082	0.15223		0.50667	620.367	76.1255	0.15223		0.50667	618.9	75.9096	0.15223												582	585.9	588.2	585.367		541.2	538.9	537	539.033		618.9			76.6986	75.4881		76.9168	75.7063		77.115	75.9078
0.50694	471.8	75.5079	0.15223		0.50694	620.333	76.1252	0.15223		0.50694	619	75.9096	0.15223												581.9	585.8	588.2	585.3		541.1	538.9	537	539		618.9			76.6985	75.488		76.9168	75.7063		77.1153	75.9081
0.50722	471.8	75.5078	0.15223		0.50722	620.3	76.1252	0.15223		0.50722	618.9	75.9095	0.15223												581.9	585.8	588.2	585.3		541.2	538.9	537	539.033		618.9			76.6985	75.488		76.9168	75.7063		77.1151	75.9079
0.5075	471.8	75.5075	0.15223		0.5075	620.233	76.1248	0.15223		0.5075	618.9	75.9095	0.15223												581.9	585.7	588.1	585.233		541.1	538.9	537	539		618.9			76.6984	75.4879		76.9168	75.7063		77.1152	75.908
0.50778	471.8	75.5073	0.15223		0.50778	620.2	76.1247	0.15223		0.50778	618.9	75.9092	0.15223												581.8	585.7	588.1	585.2		541.2	538.9	537	539.033		618.9			76.6984	75.4879		76.9167	75.7062		77.1152	75.908
0.50806	471.8	75.5072	0.15223		0.50806	620.167	76.1241	0.15223		0.50806	618.9	75.9092	0.15223												581.8	585.7	588.1	585.2		541.2	538.9	537	539.033		618.9			76.6986	75.4881		76.9167	75.7062		77.1152	75.908
0.50833	471.8	75.5074	0.15223		0.50833	620.1	76.1241	0.15223		0.50833	618.9	75.9095	0.15223												581.8	585.6	588.1	585.167		541.1	538.9	537	539		618.9			76.6987	75.4882		76.917	75.7065		77.1152	75.908
0.50861	471.8	75.5078	0.15223		0.50861	620.067	76.124	0.15223		0.50861	618.9	75.9095	0.15223												581.7	585.6	588	585.1		541.2	538.9	537	539.033		618.9			76.6985	75.488		76.9172	75.7067		77.1155	75.9083
0.50889	471.767	75.5079	0.15223		0.50889	620	76.1242	0.15223		0.50889	618.9	75.9087	0.15223												581.7	585.6	588	585.1		541.2	538.9	537	539.033		618.9			76.6984	75.4879		76.917	75.7065		77.1158	75.9086
0.50917	471.767	75.5078	0.15223		0.50917	619.967	76.1242	0.15223		0.50917	618.9	75.9089	0.15223												581.7	585.5	587.9	585.033		541.1	538.9	537	539		618.9			76.6984	75.4879		76.917	75.7065		77.1158	75.9086
0.50944	471.767	75.5078	0.15223		0.50944	619.933	76.1244	0.15223		0.50944	618.9	75.9091	0.15223												581.6	585.5	587.9	585		541.2	538.9	537	539.033		618.9			76.6984	75.4879		76.9169	75.7064		77.1158	75.9086
0.50972	471.733	75.5078	0.15223		0.50972	619.9	76.1234	0.15223		0.50972	618.9	75.909	0.15223												581.6	585.4	587.9	584.967		541.1	538.9	537	539		618.9			76.6982	75.4877		76.9169	75.7064		77.1159	75.9087
0.51	471.733	75.5078	0.15223		0.51	619.867	76.1233	0.15223		0.51	618.9	75.909	0.15223												581.5	585.4	587.8	584.9		541.2	538.9	537	539.033		618.9			76.6983	75.4878		76.9169	75.7064		77.1162	75.909
0.51028	471.733	75.5075	0.15223		0.51028	619.8	76.1232	0.15223		0.51028	618.9	75.9091	0.15223												581.5	585.4	587.8	584.9		541.1	538.9	537	539		618.9			76.6984	75.4879		76.9169	75.7064		77.1162	75.909
0.51056	471.733	75.5076	0.15223		0.51056	619.8	76.1231	0.15223		0.51056	618.9	75.9091	0.15223												581.5	585.3	587.7	584.833		541.2	538.9	537	539.033		618.9			76.6986	75.4881		76.9169	75.7064		77.1161	75.9089
[truncated: 48,536 more rows]

## Sheet: 3 ICP-MS dataset
Supplementary material to journal manuscript:
[truncated: 77 more rows]

## Sheet: 4 Lit - FLiBe Density
Supplementary material to journal manuscript:
[truncated: 1,966 more rows]

## Sheet: 5 Lit - Density vs mol%
Supplementary material to journal manuscript:
[truncated: 28 more rows]
